# Supplementary material for: 1,10-Phenanthrolin-1-ium nitrate–aqua­bis­(4-hydroxy­benzoato-κ2 O,O′)(nitrato-κ2 O,O′)(1,10-phenanthroline-κ2 N,N′)erbium(III)–1,10-phenanthroline–water (1/1/0.5/2)
Source: Acta Crystallogr Sect E Struct Rep Online. 2010 Dec 15;67(Pt 1):m86–7. doi: 10.1107/S1600536810051767 (PMC3050183; doi:10.1107/S1600536810051767)
Supplement: Supplementary file 2 [file e-67-00m86-Isup2.hkl]

# 
# h,k,l, Fc-squared, Fo-squared, sigma(Fo-squared) and status flag 
# 
data_I
_shelx_title ' 903 in P-1' 
_shelx_refln_list_code          4 
_shelx_F_calc_maximum      305.06 
_exptl_crystal_F_000      1076.00 
_reflns_d_resolution_high  0.8347 
 
loop_ 
 _symmetry_equiv_pos_as_xyz 
 'x, y, z' 
 '-x, -y, -z' 
 
_cell_length_a    10.9464 
_cell_length_b    11.3682 
_cell_length_c    19.2638 
_cell_angle_alpha  77.108 
_cell_angle_beta   84.790 
_cell_angle_gamma  67.250 
 
_shelx_F_squared_multiplier     1.000 
 
loop_ 
 _refln_index_h 
 _refln_index_k 
 _refln_index_l 
 _refln_F_squared_calc 
 _refln_F_squared_meas 
 _refln_F_squared_sigma 
 _refln_observed_status 
   2   0   0    23576.63    20256.61    221.87 o 
   3   0   0      634.54     1079.01     28.91 o 
   4   0   0     3601.92     3675.46     45.25 o 
   5   0   0     4096.44     4993.21    111.40 o 
   6   0   0     7577.42     8125.68     88.73 o 
   7   0   0     2603.44     2941.78     71.51 o 
   8   0   0     3982.55     3881.73     74.47 o 
   9   0   0     3467.59     3668.00     80.69 o 
  10   0   0      241.05      201.46     73.61 o 
  11   0   0     3025.53     3082.29    129.08 o 
  12   0   0      123.71      123.30    169.90 o 
 -11   1   0      845.71      981.53    170.33 o 
 -10   1   0     2101.34     1962.02    124.91 o 
  -9   1   0      763.16      638.41     89.62 o 
  -8   1   0     4746.99     4573.19    114.69 o 
  -7   1   0      184.00      186.33     69.71 o 
  -6   1   0     5377.56     5312.27     79.87 o 
  -5   1   0     1490.36     1467.10     41.83 o 
  -4   1   0    16427.56    16054.67    177.25 o 
  -3   1   0       48.26      141.47     29.37 o 
  -2   1   0     9066.32     6241.20     66.02 o 
  -1   1   0     1731.89     1650.36     54.15 o 
   2   1   0    27435.72    31153.30    414.31 o 
   3   1   0    38094.08    44516.40    437.18 o 
   4   1   0      408.16      577.38     33.47 o 
   5   1   0    10985.79    11750.05     70.70 o 
   6   1   0      278.89      696.05     65.50 o 
   7   1   0     6277.05     6431.36     88.77 o 
   8   1   0      765.85      888.37     79.61 o 
   9   1   0     3319.29     3369.07     90.01 o 
  10   1   0      721.35      884.21     76.65 o 
  11   1   0     2301.23     2632.30     98.09 o 
  12   1   0       75.15      161.04    106.05 o 
 -11   2   0       16.34       57.72    108.68 o 
 -10   2   0     3397.38     3293.07    126.14 o 
  -9   2   0      156.27      191.79     89.70 o 
  -8   2   0     3302.16     3434.64    135.90 o 
  -7   2   0      886.80      869.40     79.37 o 
  -6   2   0     6536.57     6336.19    229.79 o 
  -5   2   0     3950.45     4364.69     79.55 o 
  -4   2   0     7079.91     7334.19     76.85 o 
  -3   2   0     8400.16    10672.91     64.41 o 
  -2   2   0      748.96      482.37     31.64 o 
  -1   2   0    11388.93    14952.32    136.49 o 
   0   2   0    24538.65    24354.17    558.43 o 
   1   2   0    22586.98    24837.65    541.46 o 
   2   2   0      289.37      445.00     39.78 o 
   3   2   0     1954.86     2187.45    150.14 o 
   4   2   0      273.24      347.26     32.03 o 
   5   2   0    14712.74    13862.23     76.00 o 
   6   2   0     3048.28     3038.32     81.18 o 
   7   2   0     5147.96     5130.86    131.92 o 
   8   2   0      387.93      609.65     64.32 o 
   9   2   0     4828.20     4867.00     99.41 o 
  10   2   0     6772.33     7070.89    213.26 o 
  11   2   0     1525.02     1658.54     89.87 o 
  12   2   0     3867.66     3604.08    154.65 o 
 -10   3   0     2041.11     2136.92    118.23 o 
  -9   3   0     2825.69     2846.01    119.86 o 
  -8   3   0     1451.95     1547.34    100.38 o 
  -7   3   0     2521.53     2579.24    100.65 o 
  -6   3   0     1081.56     1148.02     80.55 o 
  -5   3   0     4145.84     3958.03     79.46 o 
  -4   3   0       23.81       80.84     43.61 o 
  -3   3   0     9243.48    10572.04     80.43 o 
  -2   3   0      720.06     1044.00     28.77 o 
  -1   3   0    26728.60    31672.44    489.68 o 
   0   3   0       40.44       44.61     77.33 o 
   1   3   0    23650.58    25179.91    184.44 o 
   2   3   0     3483.56     3908.33     67.92 o 
   3   3   0     1191.74     1215.90     54.05 o 
   4   3   0     1403.48     2302.25     84.59 o 
   5   3   0      639.93      419.91     53.80 o 
   6   3   0     1243.36     1954.98     78.67 o 
   7   3   0     3293.38     3298.03     72.99 o 
   8   3   0     3030.98     3421.21     83.21 o 
   9   3   0     1461.21     1374.38     76.14 o 
  10   3   0     3454.20     3523.03    119.46 o 
  11   3   0       34.59        5.26     80.28 o 
  12   3   0     4516.59     4327.04    148.54 o 
 -10   4   0      669.00      404.61    162.61 o 
  -9   4   0     2559.29     2745.67    124.29 o 
  -8   4   0      265.63      301.03     94.87 o 
  -7   4   0     3376.82     3171.03    111.27 o 
  -6   4   0      496.31      566.35     97.85 o 
  -5   4   0     6371.54     5735.68     80.93 o 
  -4   4   0      790.83      830.72     47.70 o 
  -3   4   0     8051.35     7707.29    123.40 o 
  -2   4   0     1436.93     1079.94     75.55 o 
  -1   4   0     3447.55     3974.74     66.45 o 
   0   4   0    10536.62     9986.65    155.56 o 
   1   4   0    11466.42    12303.94    161.88 o 
   2   4   0    11976.25    12648.17    161.08 o 
   3   4   0     1742.75     1922.92    109.85 o 
   4   4   0     6079.90     6433.24    156.17 o 
   5   4   0     1935.01     2126.42    115.37 o 
   6   4   0     1507.54     1661.34     82.22 o 
   7   4   0     1537.00     1681.52     66.23 o 
   8   4   0     2631.49     2855.17     78.44 o 
   9   4   0      136.25      116.81     67.47 o 
  10   4   0     2561.94     2640.24     93.37 o 
  11   4   0     1021.92      890.66     87.26 o 
  12   4   0     3232.26     3089.10    109.56 o 
  13   4   0      350.72      421.77    116.44 o 
  -9   5   0     1984.83     2002.07    193.82 o 
  -8   5   0      795.11      651.81    104.69 o 
  -7   5   0     1207.48     1072.53    101.84 o 
  -6   5   0     2080.71     2222.27    107.92 o 
  -5   5   0     2034.70     1888.59     98.09 o 
  -4   5   0    13172.47    13861.52    406.01 o 
  -3   5   0      823.67      721.92     75.12 o 
  -2   5   0     6765.94     5853.55    707.90 o 
  -1   5   0     2975.57     2920.74     45.90 o 
   0   5   0     8840.25     7726.98    157.97 o 
   1   5   0     3282.24     3325.41    130.06 o 
   2   5   0     8720.27     8851.28    161.95 o 
   3   5   0     1756.13     1842.13     78.95 o 
   4   5   0    10520.35     9889.74    344.84 o 
   5   5   0     1169.53      871.34     67.34 o 
   6   5   0     7008.79     7485.74    166.24 o 
   7   5   0     1953.29     1858.59     69.31 o 
   8   5   0     4616.96     4424.30    115.37 o 
   9   5   0     3178.77     3348.92     92.72 o 
  10   5   0     1698.97     1648.07     88.61 o 
  11   5   0     2516.84     2346.02     96.20 o 
  12   5   0      321.04      266.22     85.40 o 
  13   5   0     1504.40     1484.84    105.46 o 
  -8   6   0     1222.54     1385.80    117.80 o 
  -7   6   0      234.96      223.09    102.07 o 
  -6   6   0     2956.75     2738.11    252.62 o 
  -5   6   0        5.40        0.00    116.80 o 
  -4   6   0     5965.06     6499.09    187.96 o 
  -3   6   0     2622.47     2665.61     98.97 o 
  -2   6   0     6014.47     6819.97    170.91 o 
  -1   6   0     2974.43     3176.32     65.89 o 
   0   6   0    10128.69     9763.17    178.49 o 
   1   6   0      542.53      407.23     97.12 o 
   2   6   0     8525.09     8228.33    166.29 o 
   3   6   0    12800.42    13521.62    141.48 o 
   4   6   0     3386.00     2889.07    125.43 o 
   5   6   0     5618.27     5520.76    124.79 o 
   6   6   0      586.82      561.42     61.08 o 
   7   6   0     3951.17     4164.68    151.36 o 
   8   6   0      477.37      459.48     82.10 o 
   9   6   0     6551.19     6699.13    113.60 o 
  10   6   0        6.70      103.78     75.46 o 
  11   6   0     3794.33     3649.18    174.87 o 
  12   6   0      112.89      152.23     87.97 o 
  13   6   0     1721.09     1713.70    105.79 o 
  -7   7   0      450.56      556.21    113.31 o 
  -6   7   0     2123.24     2218.69    123.07 o 
  -5   7   0     2620.02     2506.39    122.71 o 
  -4   7   0     7847.56     8169.79    278.10 o 
  -3   7   0     2098.24     2067.30    153.09 o 
  -2   7   0      208.27      203.91    105.32 o 
  -1   7   0     4829.02     4978.42    179.42 o 
   0   7   0     2012.79     2043.84    123.42 o 
   1   7   0     8568.86     8681.02    183.60 o 
   2   7   0      163.72      219.26     97.14 o 
   3   7   0     5472.23     5152.17    108.36 o 
   4   7   0      523.53      777.17    115.84 o 
   5   7   0     8977.32     8925.58    614.55 o 
   6   7   0      537.25      501.77     66.08 o 
   7   7   0     3493.26     3385.00    154.05 o 
   8   7   0     1061.34     1051.03    134.74 o 
   9   7   0     2214.25     2489.32    115.36 o 
  10   7   0     1328.83     1458.97    109.09 o 
  11   7   0     2275.28     2287.24    120.17 o 
  12   7   0     1173.17     1272.65    120.43 o 
  -6   8   0      612.49      518.22    112.38 o 
  -5   8   0     3445.07     3480.48    133.75 o 
  -4   8   0      842.50      677.41    105.18 o 
  -3   8   0    10019.25    10052.96    173.94 o 
  -2   8   0      424.49      300.30    129.48 o 
  -1   8   0     9268.31     9890.31    222.82 o 
   0   8   0     1870.10     1894.90     62.16 o 
   1   8   0     3749.04     3862.04    160.83 o 
   2   8   0      187.16      104.88    110.84 o 
   3   8   0     3995.37     3698.23    108.24 o 
   4   8   0     1139.70     1106.29    120.55 o 
   5   8   0     4979.95     4742.33    162.55 o 
   6   8   0     3239.91     3378.45     93.86 o 
   7   8   0      970.25      842.47     76.11 o 
   8   8   0     2541.31     2652.63    156.43 o 
   9   8   0       70.23       35.13    138.33 o 
  10   8   0     2558.73     2455.38    121.75 o 
  11   8   0      155.94      229.83    103.13 o 
  12   8   0     1321.62     1358.15    121.88 o 
  -5   9   0     4082.55     4042.33    148.80 o 
  -4   9   0      327.07      329.17    106.31 o 
  -3   9   0     4344.02     3848.51    140.46 o 
  -2   9   0      615.66      525.32    145.54 o 
  -1   9   0     2464.37     2507.62    161.64 o 
   0   9   0     2029.79     1968.08    154.07 o 
   1   9   0     3764.01     3877.17    169.24 o 
   2   9   0     2491.49     2531.32    150.94 o 
   3   9   0      641.48      527.86     88.54 o 
   4   9   0     2862.13     2780.39    110.72 o 
   5   9   0      716.65      742.60    138.80 o 
   6   9   0     7409.85     7425.08    131.25 o 
   7   9   0      824.55      706.09     77.98 o 
   8   9   0     2156.96     2406.36    165.12 o 
   9   9   0       96.29       64.48    145.92 o 
  10   9   0     1524.57     1676.22    124.28 o 
  11   9   0      224.75      204.70    122.01 o 
  12   9   0     1236.14     1080.91    125.90 o 
  -4  10   0     1372.90     1424.70    128.90 o 
  -3  10   0      390.61      334.92    111.77 o 
  -2  10   0     3319.44     3578.37    198.21 o 
  -1  10   0       65.34       65.75    145.09 o 
   0  10   0     5986.34     6128.84    219.54 o 
   1  10   0       77.01       79.61    140.16 o 
   2  10   0     5280.85     5173.64    199.09 o 
   3  10   0       12.69        6.81     95.43 o 
   4  10   0     2868.64     2938.45    121.91 o 
   5  10   0      362.08      408.42    135.34 o 
   6  10   0     1645.32     1390.13    156.67 o 
   7  10   0     2890.90     2727.45    183.09 o 
   8  10   0     2969.17     2680.26    184.92 o 
   9  10   0     2858.77     2817.92    186.62 o 
  10  10   0       20.69      158.31    150.77 o 
  11  10   0     2053.07     2061.52    139.43 o 
  -2  11   0     1959.64     2173.06    194.04 o 
  -1  11   0      749.57      950.01    166.57 o 
   0  11   0     2428.34     2597.47    191.80 o 
   1  11   0      358.96      342.84    151.77 o 
   2  11   0      848.79      998.01    165.59 o 
   3  11   0     1269.80     1136.28    111.95 o 
   4  11   0     2407.42     2249.33    120.88 o 
   5  11   0     2213.89     2240.18    171.93 o 
   6  11   0      846.55      753.75    155.83 o 
   7  11   0     3671.96     3259.74    199.35 o 
   8  11   0      154.18      146.03    153.26 o 
   9  11   0     1853.45     1798.82    190.31 o 
  10  11   0        1.76      112.84    164.07 o 
   0  12   0      504.83      551.25    165.43 o 
   1  12   0     2298.22     2699.22    201.79 o 
   2  12   0      558.31      497.74    115.09 o 
   3  12   0     1600.93     1542.15    131.30 o 
   5  12   0     2489.37     2626.43    192.76 o 
   6  12   0      107.68      257.61    155.64 o 
   7  12   0     2690.52     2868.92    199.29 o 
   8  12   0       75.10      168.83    160.96 o 
   9  12   0     2054.95     2243.13    199.01 o 
   3  13   0     1690.55     1743.29    135.21 o 
   4  13   0      390.28      368.97    165.87 o 
   5  13   0     2314.17     2489.01    200.91 o 
   6  13   0      686.05      721.85    183.97 o 
   7  13   0     1427.52     1480.92    190.45 o 
  -6 -13   1     1572.05     1790.69    204.92 o 
  -5 -13   1      552.28      562.28    174.98 o 
  -4 -13   1     1598.33     1599.33    184.59 o 
  -9 -12   1      802.40      656.11    180.35 o 
  -8 -12   1     1652.94     1626.28    187.21 o 
  -7 -12   1      983.87      885.93    171.39 o 
  -6 -12   1     1722.82     1798.50    187.27 o 
  -5 -12   1     3136.49     3000.47    202.04 o 
  -4 -12   1       28.31       18.02    149.63 o 
  -3 -12   1     1664.02     1690.85    127.72 o 
  -2 -12   1       21.13        4.66    108.87 o 
  -1 -12   1     2085.03     2106.44    160.15 o 
   0 -12   1      153.79      266.04    163.28 o 
 -10 -11   1      415.22      459.35    177.96 o 
  -9 -11   1     1530.29     1437.48    182.88 o 
  -8 -11   1       36.07        0.00    149.10 o 
  -7 -11   1     3193.39     3180.74    198.44 o 
  -6 -11   1       43.39       41.34    153.91 o 
  -5 -11   1     2074.18     1849.40    175.57 o 
  -4 -11   1       58.17      105.98    144.89 o 
  -3 -11   1     2710.90     2822.29    128.69 o 
  -2 -11   1      546.55      536.12    107.53 o 
  -1 -11   1      685.58      911.71    157.32 o 
   0 -11   1      942.11      842.88    162.19 o 
   1 -11   1     1340.69     1486.06    167.02 o 
   2 -11   1      809.61      736.11    119.97 o 
 -11 -10   1     3668.05     3531.43    147.22 o 
 -10 -10   1        1.23       24.24    162.34 o 
  -9 -10   1     4921.82     4954.93    216.14 o 
  -8 -10   1     2081.33     2259.13    183.11 o 
  -7 -10   1     6212.46     6146.94    219.18 o 
  -6 -10   1      130.89      198.78    135.07 o 
  -5 -10   1     2320.83     2256.08    165.48 o 
  -4 -10   1     2156.84     2215.70    164.70 o 
  -3 -10   1      724.97      795.03    111.57 o 
  -2 -10   1     4059.18     4019.60    132.15 o 
  -1 -10   1     1760.41     1709.30    162.86 o 
   0 -10   1     3852.34     3892.52    190.77 o 
   1 -10   1      202.58      198.94    149.60 o 
   2 -10   1     1137.99     1056.27    159.93 o 
   3 -10   1       10.96        0.00    114.22 o 
   4 -10   1     2997.24     3074.84    162.17 o 
 -12  -9   1      746.29      793.54    202.94 o 
 -11  -9   1     1776.37     1815.34    124.63 o 
 -10  -9   1      392.99      539.96    154.59 o 
  -9  -9   1     1720.42     1390.36    162.95 o 
  -8  -9   1     2300.78     2188.10    179.09 o 
  -7  -9   1      392.54      529.06     85.00 o 
  -6  -9   1    12142.96    11601.02    252.04 o 
  -5  -9   1      395.79      389.99    134.95 o 
  -4  -9   1     4145.68     3796.95    171.75 o 
  -3  -9   1       47.75       43.00    122.01 o 
  -2  -9   1     3827.50     3709.33    118.50 o 
  -1  -9   1     1219.88      875.02    133.83 o 
   0  -9   1     3584.81     3291.04    170.77 o 
   1  -9   1       11.40       14.86    127.52 o 
   2  -9   1     2842.47     2781.73    174.49 o 
   3  -9   1     2197.45     2412.47    131.21 o 
   4  -9   1     1212.81     1209.01    117.43 o 
   5  -9   1     1571.54     1549.70    126.80 o 
 -12  -8   1     1686.52     1661.48    127.47 o 
 -11  -8   1       97.05       58.13    102.19 o 
 -10  -8   1     3473.32     3632.53    134.23 o 
  -9  -8   1       98.47       85.28    135.16 o 
  -8  -8   1     3242.54     3443.20    169.91 o 
  -7  -8   1       36.75        5.19    124.59 o 
  -6  -8   1     5581.72     5798.87    269.36 o 
  -5  -8   1     2693.53     2860.27    146.17 o 
  -4  -8   1     3046.63     2821.63    147.97 o 
  -3  -8   1     2217.98     2218.35     94.41 o 
  -2  -8   1     1879.25     1649.11    135.60 o 
  -1  -8   1     4975.59     5522.31    174.81 o 
   0  -8   1     5063.74     5146.67     92.07 o 
   1  -8   1     7616.95     7141.61    295.87 o 
   2  -8   1      202.10      286.42    127.36 o 
   3  -8   1     5082.13     5240.12    139.92 o 
   4  -8   1       90.20       90.93     99.94 o 
   5  -8   1     4831.84     4935.19    146.85 o 
   6  -8   1       38.70        8.52    139.00 o 
 -12  -7   1     3081.82     2897.40    135.31 o 
 -11  -7   1      125.19      120.25    101.45 o 
 -10  -7   1     3688.39     3391.34    157.78 o 
  -9  -7   1      560.47      546.17     93.64 o 
  -8  -7   1     2002.76     2097.34    153.21 o 
  -7  -7   1      930.71     1095.47    207.85 o 
  -6  -7   1     1445.08     1484.67     79.21 o 
  -5  -7   1     4177.59     4004.02    147.67 o 
  -4  -7   1     4297.25     4621.12    149.57 o 
  -3  -7   1     6756.25     7078.05    121.44 o 
  -2  -7   1     1134.94     1211.33    117.30 o 
  -1  -7   1    10028.53    10058.10    194.38 o 
   0  -7   1       29.09       28.56     99.64 o 
   1  -7   1     5329.72     4990.00     72.00 o 
   2  -7   1      177.14      171.50     43.08 o 
   3  -7   1     6525.20     7553.66    146.06 o 
   4  -7   1     3497.17     3460.64    126.38 o 
   5  -7   1     4268.15     4212.94    134.44 o 
   6  -7   1     1362.15     1282.54    115.09 o 
   7  -7   1     2535.00     2094.41    226.47 o 
 -12  -6   1     1906.45     1753.36     99.71 o 
 -11  -6   1     2573.78     2500.05    101.30 o 
 -10  -6   1     1608.74     1538.50     87.14 o 
  -9  -6   1     4498.59     4258.97    101.58 o 
  -8  -6   1      324.43      405.90     80.25 o 
  -7  -6   1     2583.77     2389.68     85.68 o 
  -6  -6   1       96.65       92.24     60.97 o 
  -5  -6   1    21706.53    20630.28    702.92 o 
  -4  -6   1      443.07      443.73    104.48 o 
  -3  -6   1     8966.76     8523.38    172.28 o 
  -2  -6   1      905.98     1272.36     78.21 o 
  -1  -6   1     2130.43     1875.17    117.57 o 
   0  -6   1     2272.51     2552.73    121.68 o 
   1  -6   1     3035.66     2993.69     60.52 o 
   2  -6   1     3401.33     3326.55     77.85 o 
   3  -6   1     3784.15     3675.95    115.15 o 
   4  -6   1     3702.50     3689.56    124.06 o 
   5  -6   1      396.14      523.41     96.73 o 
   6  -6   1     2038.37     2049.18    115.20 o 
   7  -6   1       38.85        0.00     96.96 o 
   8  -6   1     2227.63     2020.42    169.66 o 
 -12  -5   1        1.68       34.68     83.87 o 
 -11  -5   1     4331.37     4292.10    111.99 o 
 -10  -5   1      104.78      106.93     75.93 o 
  -9  -5   1     7486.11     7694.11    175.16 o 
  -8  -5   1     1150.45     1225.80     71.29 o 
  -7  -5   1     3574.76     3353.67     81.21 o 
  -6  -5   1     3838.84     3938.78     88.66 o 
  -5  -5   1    13861.44    15168.16    316.48 o 
  -4  -5   1     4526.42     5091.06    146.46 o 
  -3  -5   1    17663.54    17149.42    210.14 o 
  -2  -5   1     7497.74     7546.18    107.78 o 
  -1  -5   1    10037.98    10934.73    178.54 o 
   0  -5   1     3800.38     4110.37    128.82 o 
   1  -5   1     1625.86     1426.68     54.44 o 
   2  -5   1     4136.18     4258.85     58.54 o 
   3  -5   1      842.98      796.05     46.94 o 
   4  -5   1     6121.51     5526.72    201.44 o 
   5  -5   1       27.80       24.37     79.88 o 
   6  -5   1     3767.17     3427.56    117.11 o 
   7  -5   1       51.41       50.72     89.30 o 
   8  -5   1     4285.23     4229.58    135.92 o 
   9  -5   1     1439.82     1366.49    178.52 o 
 -12  -4   1     1441.97     1375.72     95.73 o 
 -11  -4   1     3380.58     3456.75    105.35 o 
 -10  -4   1     2563.62     2428.59     89.66 o 
  -9  -4   1     2547.92     2810.38     87.04 o 
  -8  -4   1     4543.65     4406.59     89.50 o 
  -7  -4   1     1658.46     1873.51     67.64 o 
  -6  -4   1     5367.23     4884.82     99.04 o 
  -5  -4   1      132.05      158.40     67.07 o 
  -4  -4   1    21476.40    21814.24    201.22 o 
  -3  -4   1     7920.93     8525.39    151.53 o 
  -2  -4   1     3720.30     3519.64     84.14 o 
  -1  -4   1        9.59      162.11     87.99 o 
   0  -4   1    19747.15    21599.88    204.01 o 
   1  -4   1    12265.25    14064.69     98.32 o 
   2  -4   1     5678.17     6045.73     68.95 o 
   3  -4   1     2168.92     2320.46     49.13 o 
   4  -4   1     5490.95     5256.34     73.31 o 
   5  -4   1     1734.29     2058.23     77.13 o 
   6  -4   1     1206.06     1151.78     97.68 o 
   7  -4   1     2495.99     2456.98    106.47 o 
   8  -4   1     1134.60     1161.79    124.09 o 
   9  -4   1     3893.37     3746.60    234.97 o 
 -12  -3   1     2326.73     2679.07    133.97 o 
 -11  -3   1     1138.12     1226.45    114.70 o 
 -10  -3   1     3664.39     3808.06     98.31 o 
  -9  -3   1      930.65      929.63     73.12 o 
  -8  -3   1     5464.49     5870.17    116.24 o 
  -7  -3   1      439.82      594.31     59.43 o 
  -6  -3   1    13558.60    13115.50    129.43 o 
  -5  -3   1      250.30      395.31     54.50 o 
  -4  -3   1    20261.08    18730.14    225.21 o 
  -3  -3   1      326.85      511.86     62.75 o 
  -2  -3   1     1954.59     1877.28     86.10 o 
  -1  -3   1     1463.90     1249.28     85.28 o 
   0  -3   1     2630.13     2985.06     91.55 o 
   1  -3   1     4003.71     3952.77     99.32 o 
   2  -3   1      280.23      159.76     30.10 o 
   3  -3   1    17528.17    18120.16    141.13 o 
   4  -3   1       15.77       44.42     43.79 o 
   5  -3   1     6152.94     6772.15    123.26 o 
   6  -3   1      161.03      177.36     71.24 o 
   7  -3   1     3788.49     3477.15    107.20 o 
   8  -3   1       37.33       26.18     83.99 o 
   9  -3   1     6966.57     6538.04    146.53 o 
  10  -3   1      548.68      483.05    159.50 o 
 -12  -2   1     4906.72     5457.96    165.56 o 
 -11  -2   1      385.55      348.44     98.89 o 
 -10  -2   1     9406.62    10335.52    171.78 o 
  -9  -2   1     2631.44     3185.13     88.01 o 
  -8  -2   1     4095.36     4219.35     86.01 o 
  -7  -2   1     2724.21     3293.71     84.53 o 
  -6  -2   1     1470.94     2626.97     84.70 o 
  -5  -2   1     3559.88     4096.62     66.39 o 
  -4  -2   1     4218.54     4022.79     48.39 o 
  -3  -2   1    25478.24    26433.69    169.87 o 
  -2  -2   1     1328.56     1261.86     52.30 o 
  -1  -2   1    17552.39    18308.50     93.14 o 
   0  -2   1     1919.57     2441.63     75.47 o 
   1  -2   1     1161.36      842.47     34.14 o 
   2  -2   1     2392.05     2219.28     39.52 o 
   3  -2   1    13658.05    11942.43    100.16 o 
   4  -2   1     3062.37     2788.43     45.32 o 
   5  -2   1     5827.66     5732.53    147.75 o 
   6  -2   1     4446.70     4372.51    146.25 o 
   7  -2   1     2744.19     2642.74     95.84 o 
   8  -2   1     1108.41      976.28     87.80 o 
   9  -2   1     4370.39     3895.77    183.73 o 
  10  -2   1     3098.74     3048.23    122.61 o 
  11  -2   1     1091.29     1019.37    124.61 o 
 -12  -1   1      800.44      769.92    117.42 o 
 -11  -1   1      650.78      738.37     85.62 o 
 -10  -1   1     2318.12     2271.86     91.43 o 
  -9  -1   1     5700.18     5755.47    174.40 o 
  -8  -1   1      150.75      164.56     77.18 o 
  -7  -1   1     6113.16     6630.92    174.95 o 
  -6  -1   1     3533.87     4409.08     87.41 o 
  -5  -1   1     6477.74     7280.11     93.46 o 
  -4  -1   1     2621.62     3207.58     37.49 o 
  -3  -1   1    12006.94    14613.00    236.62 o 
  -2  -1   1     1290.71     1256.26     38.12 o 
  -1  -1   1    19127.61    19656.39    375.31 o 
   0  -1   1     6837.05     7701.23     62.42 o 
   1  -1   1     1950.29     1595.69     26.03 o 
   2  -1   1     2520.61     3643.93     30.52 o 
   3  -1   1      339.20      793.64     25.23 o 
   4  -1   1     3182.11     3404.01     50.17 o 
   5  -1   1     6421.84     6790.91     65.56 o 
   6  -1   1     3224.35     3091.63    108.39 o 
   7  -1   1     1853.37     1912.20     82.18 o 
   8  -1   1     3627.67     3717.23    105.71 o 
   9  -1   1      320.13      190.68     82.81 o 
  10  -1   1     6281.31     6186.54    121.30 o 
  11  -1   1       14.26       30.19    150.64 o 
 -12   0   1      116.56       70.84    168.33 o 
 -11   0   1     2387.12     2191.75    123.27 o 
 -10   0   1        4.27       41.55     73.80 o 
  -9   0   1     7203.31     7208.41    116.86 o 
  -8   0   1     2366.56     2457.67     68.50 o 
  -7   0   1     4540.72     4531.79     81.99 o 
  -6   0   1      469.48      487.22     64.94 o 
  -5   0   1     6082.17     5977.22     94.97 o 
  -4   0   1      218.81      137.91     32.67 o 
  -3   0   1    52151.97    64399.63    501.47 o 
  -2   0   1     9384.77    12170.26    187.45 o 
   3   0   1        8.92       78.90     24.61 o 
   4   0   1    17020.41    18978.62    182.49 o 
   5   0   1      477.15      423.01     39.36 o 
   6   0   1     6459.84     6759.12     80.82 o 
   7   0   1      174.73      104.32     49.83 o 
   8   0   1     5559.13     5708.54     88.76 o 
   9   0   1      184.10      190.15     57.47 o 
  10   0   1     2846.89     2961.38    115.74 o 
  11   0   1     1587.64     1743.08    179.81 o 
  12   0   1     1452.48     1620.60    194.06 o 
 -11   1   1     1388.08     1190.31    113.62 o 
 -10   1   1      611.91      652.12     81.94 o 
  -9   1   1     4510.69     4688.11    124.35 o 
  -8   1   1     5347.62     5925.17    187.96 o 
  -7   1   1     1921.44     1767.62     69.06 o 
  -6   1   1     6389.18     6138.32     91.88 o 
  -5   1   1     1683.56     1188.68     47.02 o 
  -4   1   1    20113.77    23006.66    177.16 o 
  -3   1   1      815.57      703.27     34.22 o 
  -2   1   1     6174.26     9958.92    151.95 o 
  -1   1   1     6930.50     5151.39     80.67 o 
   2   1   1     9783.63    12306.38    197.70 o 
   3   1   1     6490.52     5815.77     51.36 o 
   4   1   1    14397.99    15168.75     96.24 o 
   5   1   1     7175.28     6556.81     84.47 o 
   6   1   1     8482.61     8982.17    109.68 o 
   7   1   1     2886.45     2817.34     69.83 o 
   8   1   1     4189.87     4226.57    103.82 o 
   9   1   1     1657.61     1710.82     74.35 o 
  10   1   1      837.61      925.58     73.89 o 
  11   1   1     3093.87     3068.88     97.54 o 
  12   1   1       15.29       65.38    164.55 o 
 -11   2   1      553.45      454.25    112.99 o 
 -10   2   1     3757.11     3507.36    129.38 o 
  -9   2   1      570.18      534.57     93.36 o 
  -8   2   1     7915.24     8058.62    235.92 o 
  -7   2   1      321.80      358.09     76.60 o 
  -6   2   1    10080.11    10366.87    208.83 o 
  -5   2   1       24.57       13.67     46.25 o 
  -4   2   1     4612.43     4462.27     78.44 o 
  -3   2   1     7269.27     7487.69     97.61 o 
  -2   2   1     2796.04     4589.74     57.26 o 
  -1   2   1     5044.25     5352.60    103.22 o 
   1   2   1    14920.77    15615.05    116.55 o 
   2   2   1       40.54       52.63     40.77 o 
   3   2   1     9925.21     9181.90     69.98 o 
   4   2   1     4960.81     5043.16     56.08 o 
   5   2   1     9394.12    10134.22     84.54 o 
   6   2   1       99.96      161.97     62.37 o 
   7   2   1     6474.93     6541.87     88.75 o 
   8   2   1      903.62      784.19     63.13 o 
   9   2   1     6519.98     6688.08    107.78 o 
  10   2   1     1143.66     1079.62     97.43 o 
  11   2   1     3014.53     2762.60     95.33 o 
  12   2   1      999.24     1006.22    112.37 o 
 -10   3   1     3537.38     3667.95    317.88 o 
  -9   3   1     1006.19      971.58    102.79 o 
  -8   3   1     6331.60     6343.67    376.01 o 
  -7   3   1     3817.81     3511.23    118.72 o 
  -6   3   1     2797.31     2879.19    183.76 o 
  -5   3   1     3185.27     3236.11    109.34 o 
  -4   3   1    20627.47    21909.65    151.80 o 
  -3   3   1     9609.35     9067.05    156.36 o 
  -2   3   1     3113.98     3839.09    141.39 o 
  -1   3   1    15918.04    15766.88    171.09 o 
   0   3   1      174.00      124.39     82.01 o 
   1   3   1    18051.58    18918.08    162.04 o 
   2   3   1     1381.89     1476.04     78.55 o 
   3   3   1    10534.81    10960.42    190.32 o 
   4   3   1       97.84      196.38     35.23 o 
   5   3   1    10119.30    12038.85    209.74 o 
   6   3   1     3689.21     4148.35     93.85 o 
   7   3   1     3976.89     4586.88     95.67 o 
   8   3   1     2859.52     2957.15     77.77 o 
   9   3   1     2029.75     2259.78     81.59 o 
  10   3   1     3266.06     2977.67     94.84 o 
  11   3   1     2086.21     1943.71     96.16 o 
  12   3   1     4539.04     4519.52    145.80 o 
 -10   4   1     2268.09     2187.43    126.49 o 
  -9   4   1     1453.27     1424.87    111.41 o 
  -8   4   1     2434.16     2242.97    112.52 o 
  -7   4   1     4208.13     4041.59    151.84 o 
  -6   4   1      253.53      244.94     80.84 o 
  -5   4   1     7784.26     8586.16    161.75 o 
  -4   4   1       81.22      144.39     39.56 o 
  -3   4   1     8339.28     8099.03     79.45 o 
  -2   4   1       14.47        0.00     96.66 o 
  -1   4   1    16137.30    16330.36    198.63 o 
   0   4   1      258.75      159.85     97.70 o 
   1   4   1     4724.91     4195.84    120.01 o 
   2   4   1     4937.70     4238.34    116.75 o 
   3   4   1     4144.17     4316.95     79.13 o 
   4   4   1     4897.77     4456.05     66.11 o 
   5   4   1     5135.69     6300.31    135.68 o 
   6   4   1    10939.20    10062.55     98.53 o 
   7   4   1       13.02       95.75     53.62 o 
   8   4   1     3519.29     3569.48     84.26 o 
   9   4   1      535.67      533.27     69.07 o 
  10   4   1     2731.35     2760.23     93.61 o 
  11   4   1      213.77      249.00     78.74 o 
  12   4   1     3708.33     3811.21    113.05 o 
  13   4   1        3.52        5.80    109.70 o 
  -9   5   1     1703.52     1704.13    118.38 o 
  -8   5   1      265.79      244.10    104.73 o 
  -7   5   1     3663.13     3683.12    252.94 o 
  -6   5   1      260.18      307.94     88.59 o 
  -5   5   1     7959.07     8342.96    141.99 o 
  -4   5   1      909.69      988.25     86.47 o 
  -3   5   1     5793.58     6287.40    159.40 o 
  -2   5   1     3095.35     3412.93    133.52 o 
  -1   5   1      721.63      896.20    113.66 o 
   0   5   1     1600.77     1837.36    116.83 o 
   1   5   1       67.64      252.92    103.62 o 
   2   5   1    14873.31    14311.56    191.64 o 
   3   5   1      146.32       84.39     71.46 o 
   4   5   1    10769.47    10706.15    154.65 o 
   5   5   1     1223.63     1243.51    110.29 o 
   6   5   1    10958.50    10702.71    183.05 o 
   7   5   1      475.15      527.41     64.03 o 
   8   5   1     9326.94     9438.35    158.55 o 
   9   5   1     3915.00     3942.74    142.54 o 
  10   5   1     5378.64     5217.13    146.89 o 
  11   5   1      707.36      899.77    108.10 o 
  12   5   1     1050.68     1118.31     93.63 o 
  13   5   1     1133.06     1180.38     99.12 o 
  -8   6   1      477.33      587.40    126.39 o 
  -7   6   1     1798.78     1787.79    149.41 o 
  -6   6   1     1910.11     1948.86    112.61 o 
  -5   6   1     1043.51     1064.04    100.29 o 
  -4   6   1     1953.66     1566.26     94.02 o 
  -3   6   1       35.29        0.00    110.20 o 
  -2   6   1     6396.08     6465.99    170.89 o 
  -1   6   1      509.36      598.77    107.19 o 
   0   6   1     8653.83     9106.81    180.25 o 
   1   6   1       67.43        8.98     95.03 o 
   2   6   1     3099.30     2642.90    123.41 o 
   3   6   1     3355.35     3739.36    132.45 o 
   4   6   1     8270.34     9096.47    171.83 o 
   5   6   1      958.89      929.77     55.30 o 
   6   6   1     7113.15     7093.25    168.07 o 
   7   6   1     2917.15     2850.73    136.89 o 
   8   6   1     1523.83     1525.37     93.76 o 
   9   6   1     6431.22     6595.25    113.82 o 
  10   6   1     1925.06     2028.45     93.11 o 
  11   6   1     4072.12     4331.48    114.30 o 
  12   6   1      223.32      203.87     87.92 o 
  13   6   1     1628.33     1697.12    105.62 o 
  -7   7   1        9.48       49.36    105.36 o 
  -6   7   1     3715.95     3543.83    135.16 o 
  -5   7   1        1.07        0.00    145.56 o 
  -4   7   1    10546.09    10596.54    173.48 o 
  -3   7   1       47.67        0.00    117.42 o 
  -2   7   1      965.49      871.55    127.53 o 
  -1   7   1     1398.25     1284.62    118.16 o 
   0   7   1     3099.11     3128.19    139.12 o 
   1   7   1      490.49      591.13    109.14 o 
   2   7   1     2798.03     2906.57    134.44 o 
   3   7   1     5083.64     4821.94    146.63 o 
   4   7   1     9943.86    10155.06    134.41 o 
   5   7   1    10271.37    10272.34    189.91 o 
   6   7   1     1819.26     2250.84     74.55 o 
   7   7   1     4270.75     4612.45    159.24 o 
   8   7   1        6.10       17.81    119.52 o 
   9   7   1     4950.66     4638.35    131.84 o 
  10   7   1      241.99      219.49     95.77 o 
  11   7   1     4934.99     5240.08    146.12 o 
  12   7   1        6.77        0.00    111.59 o 
  -6   8   1     1567.79     1388.41    125.84 o 
  -5   8   1     2482.97     2264.42    123.40 o 
  -4   8   1     1717.23     1823.42    117.71 o 
  -3   8   1     8910.11     9185.18    229.59 o 
  -2   8   1      586.01      523.49    130.76 o 
  -1   8   1     8067.32     8117.45    203.69 o 
   0   8   1        7.79       23.68     23.32 o 
   1   8   1     1725.46     1541.98    125.96 o 
   2   8   1       71.28       52.28    106.23 o 
   3   8   1     5049.64     5009.75    165.62 o 
   4   8   1       62.17      108.77     75.54 o 
   5   8   1     5683.62     5234.46    166.24 o 
   6   8   1      180.20       77.84     56.39 o 
   7   8   1     4010.89     4139.46    165.96 o 
   8   8   1     1201.32     1115.45    134.41 o 
   9   8   1     1578.99     1699.87    157.30 o 
  10   8   1     1660.97     1705.07    115.96 o 
  11   8   1     1778.76     1700.99    131.50 o 
  12   8   1      639.78      583.79    112.76 o 
  -5   9   1     2023.76     2075.71    131.83 o 
  -4   9   1      187.41      129.33    102.80 o 
  -3   9   1     3259.16     3576.40    191.96 o 
  -2   9   1      125.64      184.77    136.89 o 
  -1   9   1     6440.23     6064.79    203.92 o 
   0   9   1      216.07      302.05    130.89 o 
   1   9   1     6370.78     6491.99    196.74 o 
   2   9   1     2167.95     2427.53    150.83 o 
   3   9   1     1555.12     1823.74    140.22 o 
   4   9   1      956.74     1042.54     94.23 o 
   5   9   1     4176.63     3894.99    169.17 o 
   6   9   1     3004.04     3060.44    128.25 o 
   7   9   1     2854.25     2937.59    166.79 o 
   8   9   1     1852.54     1833.22    153.06 o 
   9   9   1      295.84      440.34    152.26 o 
  10   9   1     3517.95     3573.60    135.01 o 
  11   9   1      260.34      272.83    109.10 o 
  12   9   1     1214.56     1243.09    156.33 o 
  -4  10   1      228.77      253.63    114.45 o 
  -3  10   1     1514.74     1478.68    203.61 o 
  -2  10   1     1200.53     1312.32    161.65 o 
  -1  10   1     1815.53     1762.30    163.50 o 
   0  10   1     2111.15     2192.94    172.89 o 
   1  10   1      973.40      972.11    147.43 o 
   2  10   1     1678.82     1644.78    162.74 o 
   3  10   1     1339.37     1284.01    152.14 o 
   4  10   1     3691.02     3637.15    126.09 o 
   5  10   1        4.01       18.75    141.18 o 
   6  10   1     4113.76     4409.75    196.18 o 
   7  10   1      513.24      751.66    150.20 o 
   8  10   1     4300.08     4612.41    201.83 o 
   9  10   1     1498.10     1444.13    170.15 o 
  10  10   1     1781.71     1946.87    178.84 o 
  11  10   1      695.06      735.06    122.43 o 
  -2  11   1     2361.55     2442.08    189.24 o 
  -1  11   1       11.15        0.00    149.75 o 
   0  11   1     2441.20     2601.50    184.60 o 
   1  11   1      195.31      106.22    141.99 o 
   2  11   1     1452.37     1331.05    161.91 o 
   3  11   1      429.24      380.06    105.74 o 
   4  11   1     2927.51     2640.17    128.13 o 
   5  11   1     1666.06     2057.01    174.18 o 
   6  11   1     2251.70     2308.83    177.61 o 
   7  11   1     2919.90     3125.68    198.21 o 
   8  11   1     1651.09     1813.18    176.87 o 
   9  11   1      915.61     1013.09    179.30 o 
  10  11   1      294.75      177.40    167.06 o 
  11  11   1     2638.42     2622.68    201.82 o 
   0  12   1     2148.44     2067.01    201.84 o 
   1  12   1     1022.77      984.76    170.32 o 
   2  12   1      747.93      824.67    164.85 o 
   3  12   1      609.79      696.75    112.33 o 
   4  12   1      565.73      520.28    114.90 o 
   5  12   1     2277.02     2354.27    185.21 o 
   6  12   1      313.43      325.42    157.64 o 
   7  12   1     2159.71     1985.76    185.21 o 
   8  12   1      278.06      250.99    158.87 o 
   9  12   1     2539.43     2504.31    207.18 o 
   2  13   1        5.63       43.19    117.49 o 
   3  13   1     1939.64     1949.82    140.27 o 
   4  13   1        0.68        0.00    170.72 o 
   5  13   1     3575.82     3562.36    215.95 o 
   6  13   1      356.22      216.80    171.27 o 
   7  13   1     2068.74     1928.01    197.21 o 
  -8 -12   2     3266.37     3275.42    211.48 o 
  -7 -12   2      232.02      344.20    167.56 o 
  -6 -12   2     2420.14     2354.20    198.92 o 
  -5 -12   2     1493.02     1771.52    178.29 o 
  -4 -12   2     1005.76      978.25    166.05 o 
  -3 -12   2     1264.33     1310.90    176.53 o 
  -2 -12   2      701.52      637.99    113.68 o 
  -1 -12   2     1463.72     1385.59    124.66 o 
   0 -12   2     1195.80     1235.74    120.48 o 
 -10 -11   2      636.48      654.14    179.40 o 
  -9 -11   2     1369.73     1437.35    183.68 o 
  -8 -11   2      426.31      547.12    159.42 o 
  -7 -11   2     1142.26     1290.36    168.19 o 
  -6 -11   2      926.62     1196.73    162.60 o 
  -5 -11   2     1897.55     2224.81    177.10 o 
  -4 -11   2       84.58      127.35    145.50 o 
  -3 -11   2     3370.87     3786.59    191.29 o 
  -2 -11   2       29.23       28.31    102.94 o 
  -1 -11   2     2564.75     2863.00    133.52 o 
   0 -11   2        1.40       27.05    141.59 o 
   1 -11   2     1757.41     1598.43    178.97 o 
   2 -11   2      290.06      391.51    122.23 o 
 -11 -10   2     2972.93     2980.90    147.95 o 
 -10 -10   2       33.79        0.00    158.59 o 
  -9 -10   2     4176.18     4460.98    215.02 o 
  -7 -10   2     5064.27     4987.91    204.77 o 
  -6 -10   2      655.41      765.39    155.09 o 
  -5 -10   2     1403.19     1352.54    159.68 o 
  -4 -10   2      201.24      125.71    129.39 o 
  -3 -10   2     1368.50     1527.36    149.67 o 
  -2 -10   2     1855.05     1704.09    114.35 o 
  -1 -10   2     2304.70     2308.98    114.64 o 
   0 -10   2     1071.93      969.12    149.05 o 
   1 -10   2     1323.92     1299.23    161.79 o 
   2 -10   2     1027.85     1372.19    122.21 o 
   3 -10   2      617.96      483.98    117.28 o 
 -11  -9   2     2263.06     2126.93    133.59 o 
 -10  -9   2       21.12      130.47    153.17 o 
  -9  -9   2     4618.46     4872.07    206.72 o 
  -8  -9   2      463.63      432.23     96.41 o 
  -7  -9   2     3204.99     3394.89    165.80 o 
  -6  -9   2     4567.83     4812.96    187.90 o 
  -5  -9   2     3456.70     3267.26    167.75 o 
  -4  -9   2     1875.38     1435.05    147.85 o 
  -3  -9   2      392.81      244.28    119.06 o 
  -2  -9   2     3497.11     3676.11    118.05 o 
  -1  -9   2      950.58      734.11    133.03 o 
   0  -9   2     3665.90     4192.88    187.39 o 
   1  -9   2       59.92       92.94    135.52 o 
   2  -9   2     1876.22     2111.23    161.34 o 
   3  -9   2      367.19      286.78    103.46 o 
   4  -9   2     3603.11     3670.81    140.58 o 
   5  -9   2      192.15       50.86    108.64 o 
 -12  -8   2     1096.32     1123.27    122.08 o 
 -11  -8   2      625.04      578.99    109.90 o 
 -10  -8   2     3009.97     2853.79    126.15 o 
  -9  -8   2      726.84      832.67    142.97 o 
  -8  -8   2     1633.17     1607.23    192.61 o 
  -7  -8   2      208.48      273.87     90.35 o 
  -6  -8   2     1252.44     1383.38    134.61 o 
  -5  -8   2       70.89      154.43    117.95 o 
  -4  -8   2     3326.12     3245.45    153.10 o 
  -3  -8   2      203.76      187.27    115.64 o 
  -2  -8   2     6538.55     7039.29    321.64 o 
  -1  -8   2     2807.44     2490.60    143.82 o 
   0  -8   2     6899.42     6734.01    107.87 o 
   1  -8   2     2459.85     2686.69     73.56 o 
   2  -8   2      993.93      999.88    133.53 o 
   3  -8   2      666.84      710.38    151.40 o 
   4  -8   2     1422.03     1537.52    114.84 o 
   5  -8   2     2385.97     2493.54    128.65 o 
   6  -8   2      692.96      764.01    112.90 o 
 -12  -7   2     3915.79     3814.89    143.50 o 
 -11  -7   2      192.47      204.56    100.80 o 
 -10  -7   2     3054.31     3107.71    156.10 o 
  -9  -7   2      386.00      353.38     92.34 o 
  -8  -7   2     1221.40     1148.68    100.95 o 
  -7  -7   2      241.20      181.47     82.09 o 
  -6  -7   2     3267.30     3496.82    103.52 o 
  -5  -7   2     2865.80     2584.87    132.73 o 
  -4  -7   2     4826.41     4609.36    152.50 o 
  -3  -7   2     2288.17     1937.50    124.55 o 
  -2  -7   2     4125.09     4016.49    100.93 o 
  -1  -7   2     5368.48     5168.22    159.06 o 
   0  -7   2     3632.28     3925.59    148.93 o 
   1  -7   2     7892.81     8390.88    102.14 o 
   2  -7   2     1505.44     1547.80     98.24 o 
   3  -7   2    11415.07    11079.32    170.94 o 
   4  -7   2        4.95        9.32     93.53 o 
   5  -7   2     5102.41     5065.26    143.50 o 
   6  -7   2       16.81      103.94    131.34 o 
   7  -7   2     2306.00     2178.38    123.79 o 
 -12  -6   2     3106.50     3210.79    111.17 o 
 -11  -6   2      239.22      242.60     81.73 o 
 -10  -6   2     3625.21     3525.07    103.02 o 
  -9  -6   2     2407.34     2577.76    129.38 o 
  -8  -6   2     1576.89     1413.32    131.77 o 
  -7  -6   2     2768.67     2560.84     92.78 o 
  -6  -6   2      314.70      334.08     72.98 o 
  -5  -6   2     5646.76     5623.40    160.57 o 
  -4  -6   2      243.83      168.84     93.55 o 
  -3  -6   2     2602.60     2730.93    126.94 o 
  -2  -6   2      333.78      436.21     68.37 o 
  -1  -6   2     9390.62     8847.93    173.01 o 
   0  -6   2     1032.06     1203.09    110.70 o 
   1  -6   2     6738.94     7277.20     92.85 o 
   2  -6   2     1214.36     1198.07     53.08 o 
   3  -6   2     4081.90     3865.37     64.00 o 
   4  -6   2      852.26      842.04     93.04 o 
   5  -6   2     4975.97     4414.93    129.39 o 
   6  -6   2     1242.43     1206.33    104.74 o 
   7  -6   2     1285.08     1437.27    114.05 o 
   8  -6   2     1057.23      904.40    185.08 o 
 -12  -5   2     1509.56     1372.84     94.23 o 
 -11  -5   2     1967.52     2036.18    121.90 o 
 -10  -5   2      894.51      898.00     80.96 o 
  -9  -5   2     4436.92     4600.88    110.98 o 
  -8  -5   2       37.01       43.03     62.67 o 
  -7  -5   2     4312.30     4549.02     88.71 o 
  -6  -5   2      662.99      709.02     69.56 o 
  -5  -5   2    17873.47    17760.25    310.19 o 
  -4  -5   2       63.95       28.64     98.98 o 
  -3  -5   2     8384.75     9641.20    167.06 o 
  -2  -5   2      438.27      473.82     70.61 o 
  -1  -5   2    17059.35    17635.15    213.71 o 
   0  -5   2    11277.79    12653.43    183.12 o 
   1  -5   2      791.37      824.28     58.78 o 
   2  -5   2     5403.74     5673.91     76.66 o 
   3  -5   2     3928.24     3886.82     63.55 o 
   4  -5   2      724.42      886.72     82.12 o 
   5  -5   2      263.53      167.12     77.63 o 
   6  -5   2     4199.95     4239.66    294.69 o 
   7  -5   2      338.07      458.18     94.18 o 
   8  -5   2     5160.91     5080.25    142.28 o 
   9  -5   2      112.99       39.53    168.26 o 
 -12  -4   2       12.73       49.62    148.28 o 
 -11  -4   2     4289.21     4064.38    109.94 o 
 -10  -4   2      146.63      169.65     72.98 o 
  -9  -4   2     4097.71     3946.56     95.45 o 
  -8  -4   2     1751.54     1751.41     72.75 o 
  -7  -4   2     3373.48     3573.69    104.74 o 
  -6  -4   2     1442.16     1428.59     63.76 o 
  -5  -4   2     3049.17     2358.97     83.04 o 
  -4  -4   2     7307.19     6297.59    151.44 o 
  -3  -4   2     5275.95     6013.41    138.80 o 
  -2  -4   2    16333.96    15360.58    178.27 o 
  -1  -4   2    22309.77    24614.33    168.03 o 
   0  -4   2    27706.43    29456.58   1230.34 o 
   1  -4   2      305.32      460.60     58.77 o 
   2  -4   2    11976.91    12437.44     89.83 o 
   3  -4   2      271.38      242.30     42.52 o 
   4  -4   2     8125.10     9094.28    112.54 o 
   5  -4   2        8.48       13.18     51.81 o 
   6  -4   2     2312.59     2541.60     99.42 o 
   7  -4   2      752.48      833.67     89.00 o 
   8  -4   2     2972.28     2880.30    116.65 o 
   9  -4   2     2437.80     2249.06    186.87 o 
 -12  -3   2      720.87      668.26    113.79 o 
 -11  -3   2     2791.62     3185.75    134.91 o 
 -10  -3   2       87.42       90.79     73.32 o 
  -9  -3   2      978.31     1000.82     75.40 o 
  -8  -3   2     6472.66     6958.02     99.05 o 
  -7  -3   2     3024.16     2909.51     71.44 o 
  -6  -3   2     2118.85     2190.64     79.90 o 
  -5  -3   2     7046.93     6564.31     90.27 o 
  -4  -3   2     5939.77     5813.59     81.30 o 
  -3  -3   2       27.74       96.06     60.31 o 
  -2  -3   2     8243.97     7130.19    126.18 o 
  -1  -3   2     2497.91     2466.60     65.16 o 
   0  -3   2    41503.57    44239.95   1191.32 o 
   1  -3   2     6731.90     6642.52    219.80 o 
   2  -3   2    10146.56     9375.57     94.49 o 
   3  -3   2     9895.68     9586.54     75.98 o 
   4  -3   2     7149.55     6874.02     58.19 o 
   5  -3   2     2601.11     2296.89     62.96 o 
   6  -3   2      640.07      773.31     74.88 o 
   7  -3   2     3565.46     3349.00    105.32 o 
   8  -3   2      728.49      715.64     88.52 o 
   9  -3   2     7379.05     7184.57    194.06 o 
  10  -3   2       21.57       49.46    159.90 o 
 -12  -2   2     4863.59     5047.49    127.54 o 
 -11  -2   2       25.75       93.90    103.14 o 
 -10  -2   2     5883.93     6210.09    147.39 o 
  -8  -2   2     2894.60     3407.66     82.17 o 
  -7  -2   2       11.69       34.34     51.48 o 
  -6  -2   2    26898.27    29046.40    295.02 o 
  -5  -2   2      494.12      508.97     42.82 o 
  -4  -2   2     4960.76     6166.08     76.07 o 
  -3  -2   2     2137.78     2626.64     64.34 o 
  -2  -2   2     2009.60     1834.03     55.27 o 
  -1  -2   2    14767.43    15273.54    127.04 o 
   0  -2   2    51122.05    52198.14    829.73 o 
   1  -2   2     7933.13     8376.33     99.83 o 
   2  -2   2       15.15      165.73     28.84 o 
   3  -2   2    17329.84    18324.33     99.67 o 
   4  -2   2      357.88      161.85     29.87 o 
   5  -2   2     7859.98     7427.85    131.30 o 
   6  -2   2       97.88       99.13     62.95 o 
   7  -2   2     4753.15     4508.47    105.95 o 
   8  -2   2      220.08      260.51     79.22 o 
   9  -2   2     8513.93     8222.84    308.51 o 
  10  -2   2     1132.08      997.13    164.86 o 
  11  -2   2     2099.32     2196.96    139.08 o 
 -12  -1   2     2286.02     2383.71    109.24 o 
 -11  -1   2        7.04       10.68    100.77 o 
 -10  -1   2     3765.01     3745.39    105.45 o 
  -9  -1   2     4062.10     4621.95    126.87 o 
  -8  -1   2     1992.21     2113.51    112.66 o 
  -7  -1   2     3874.51     4030.61    104.67 o 
  -6  -1   2      791.29     1275.60     43.71 o 
  -5  -1   2     2015.62     1565.72     44.60 o 
  -4  -1   2     3995.37     4563.05     49.57 o 
  -3  -1   2    67845.28    72829.86    579.44 o 
  -2  -1   2     1195.40     1102.39     49.39 o 
  -1  -1   2    23280.32    26029.38    659.91 o 
   0  -1   2    12996.64    12908.64    292.15 o 
   1  -1   2     5061.47     6134.24     62.55 o 
   2  -1   2     2550.10     2698.98     31.89 o 
   3  -1   2     4096.15     5217.38     62.86 o 
   4  -1   2      382.56      436.37     35.42 o 
   5  -1   2    10115.83    10529.15    196.28 o 
   6  -1   2     3662.13     3849.62     94.28 o 
   7  -1   2     4105.34     3825.49    162.48 o 
   8  -1   2     2253.66     2382.82    151.48 o 
   9  -1   2     1691.13     1995.56     98.79 o 
  10  -1   2     6971.63     6663.77    198.12 o 
  11  -1   2     1428.95     1492.08    126.46 o 
 -12   0   2      883.84      693.18    182.33 o 
 -11   0   2     1106.75     1227.35     93.47 o 
 -10   0   2       93.41      133.95     77.11 o 
  -9   0   2     1775.03     1907.74     87.05 o 
  -8   0   2       59.94       86.66     53.55 o 
  -7   0   2     5196.49     5561.72    248.72 o 
  -6   0   2      895.91      883.98     64.85 o 
  -5   0   2     5780.63     6587.30    114.79 o 
  -4   0   2      235.30      435.18     33.13 o 
  -3   0   2    10953.30    14152.05     94.44 o 
  -2   0   2     8306.76     9305.88     55.77 o 
  -1   0   2    10097.13    12370.87   1512.26 o 
   1   0   2    19911.84    21993.21    327.40 o 
   2   0   2     1374.13      818.05     24.68 o 
   3   0   2      133.17      422.16     19.36 o 
   4   0   2    14876.40    13933.88    155.48 o 
   5   0   2     1824.12     1990.32     41.67 o 
   6   0   2     5312.39     4682.12     56.94 o 
   7   0   2     1128.11     1071.88     54.11 o 
   8   0   2     4916.11     4592.17     90.54 o 
   9   0   2      616.51      816.78     58.62 o 
  10   0   2     4615.05     4825.22    218.39 o 
  11   0   2      155.71      183.09    154.93 o 
  12   0   2     1543.23     1391.53    191.41 o 
 -11   1   2      970.89     1109.26    118.27 o 
 -10   1   2       52.57       82.29     75.90 o 
  -9   1   2     2790.09     2929.82    111.54 o 
  -8   1   2     1050.81     1090.55     72.67 o 
  -7   1   2     4781.40     5551.00     91.58 o 
  -6   1   2     1040.25     1276.94     60.10 o 
  -5   1   2     7473.89     8915.99    249.78 o 
  -4   1   2    13394.47    17058.64    145.99 o 
  -3   1   2     2427.05     2516.48     48.51 o 
  -2   1   2    11472.66    10927.72     82.96 o 
   0   1   2     4978.90     7285.71    139.59 o 
   1   1   2     2885.76     3087.61    145.64 o 
   2   1   2    39024.21    36419.68    427.16 o 
   3   1   2     5927.34     6128.46    133.04 o 
   4   1   2     9769.19     8825.28     88.84 o 
   5   1   2     2232.15     2972.68     51.58 o 
   6   1   2    16506.70    16318.44     94.61 o 
   7   1   2       18.67       59.48     50.13 o 
   8   1   2     4594.53     4467.02     80.39 o 
   9   1   2      798.54      702.55     62.60 o 
  10   1   2     2408.66     2518.61     83.23 o 
  11   1   2     2376.21     2207.22    312.36 o 
  12   1   2     1297.11     1179.64    178.84 o 
 -11   2   2     1791.68     1862.57    103.08 o 
 -10   2   2      822.12      680.74     99.65 o 
  -9   2   2     1967.63     2050.33    105.21 o 
  -8   2   2     1626.85     1539.17     94.49 o 
  -7   2   2       53.98       96.63     74.43 o 
  -6   2   2     5372.04     5513.20    106.40 o 
  -5   2   2     3816.57     4390.25     69.15 o 
  -4   2   2     5649.74     5386.19     94.09 o 
  -3   2   2     1694.13     1648.45     56.98 o 
  -2   2   2    19174.09    17666.56    374.84 o 
  -1   2   2     2184.68     1612.17     88.54 o 
   0   2   2    29226.96    27421.24    167.48 o 
   1   2   2      407.75      708.51     38.38 o 
   2   2   2     9000.03     9379.46    132.40 o 
   3   2   2      306.50      227.07     36.40 o 
   4   2   2     9314.65     9427.96     63.89 o 
   5   2   2     5463.39     6645.21     71.87 o 
   6   2   2     5378.26     5867.48     73.39 o 
   7   2   2     2138.09     2707.51     67.94 o 
   8   2   2     1939.43     2084.92     70.42 o 
   9   2   2     3558.68     3424.55     88.89 o 
  10   2   2       36.57       45.95     63.35 o 
  11   2   2     2985.44     2789.05    119.30 o 
  12   2   2        6.75      138.95    160.22 o 
 -10   3   2     2637.98     2515.20    123.37 o 
  -9   3   2       97.44      131.81     90.08 o 
  -8   3   2     6820.59     6346.28    239.98 o 
  -7   3   2        5.94       16.33     81.07 o 
  -6   3   2     8212.08     7914.08    127.97 o 
  -5   3   2       16.69       21.34     44.32 o 
  -4   3   2    16650.06    17151.29    105.55 o 
  -3   3   2     9653.50    10616.68     74.22 o 
  -2   3   2     6448.36     5832.06    137.68 o 
  -1   3   2     8382.60     8552.46    142.42 o 
   0   3   2    21538.38    19106.53    172.96 o 
   1   3   2     1706.82     2573.24    932.07 o 
   2   3   2    13151.02    13084.77     79.49 o 
   3   3   2     5170.23     5211.42     52.50 o 
   4   3   2       44.68      150.30     41.79 o 
   5   3   2    22047.61    22994.45    158.09 o 
   6   3   2     1925.24     1462.86     71.65 o 
   7   3   2     8192.88     8420.49    178.55 o 
   8   3   2       53.87        8.26     56.30 o 
   9   3   2     2733.35     2777.73     92.97 o 
  10   3   2     1505.00     1574.17     83.28 o 
  11   3   2     5141.03     5246.54    113.72 o 
  12   3   2     2084.91     2212.83    181.57 o 
 -10   4   2     2795.37     2638.46    147.79 o 
  -9   4   2      206.07      178.03     99.31 o 
  -8   4   2     2535.93     2623.25    166.45 o 
  -7   4   2     4797.34     4904.50    146.25 o 
  -6   4   2     2974.49     2855.00    212.14 o 
  -5   4   2     6104.02     6116.03    133.39 o 
  -4   4   2    11588.10    13350.71    165.19 o 
  -3   4   2    12750.19    12340.63    629.72 o 
  -2   4   2      396.78      511.79     99.40 o 
  -1   4   2    12160.29    12822.16    185.84 o 
   0   4   2     2182.98     1626.77     83.55 o 
   1   4   2     6424.35     6296.08     71.47 o 
   2   4   2        2.82       25.51     84.90 o 
   3   4   2    17176.17    16488.86     98.20 o 
   4   4   2      113.79      151.61     57.62 o 
   5   4   2    14850.95    13338.97     95.34 o 
   6   4   2     3074.12     3125.47     64.98 o 
   7   4   2     5211.63     4993.67     83.18 o 
   8   4   2     1893.77     1730.02     71.60 o 
   9   4   2     1303.73     1242.34     75.11 o 
  10   4   2     1446.88     1449.04     83.50 o 
  11   4   2       28.41       63.38     92.01 o 
  12   4   2     2663.10     2954.15    107.12 o 
  13   4   2      713.20      807.73    182.47 o 
  -9   5   2     1153.12     1121.29    115.28 o 
  -8   5   2     1458.58     1356.68    112.62 o 
  -7   5   2     3980.32     3897.34    125.35 o 
  -6   5   2      136.20      113.83     84.41 o 
  -5   5   2     9662.41     9413.42    198.03 o 
  -4   5   2        6.19       11.91     20.25 o 
  -3   5   2     9270.55     9387.45    188.87 o 
  -2   5   2     2089.70     1967.75    124.09 o 
  -1   5   2    11988.07    13230.43    199.41 o 
   0   5   2     3654.60     3287.10     74.28 o 
   1   5   2     2860.27     2893.99    126.22 o 
   2   5   2    13586.46    15526.03    195.08 o 
   3   5   2     5586.32     5638.01    132.80 o 
   4   5   2     3259.81     3008.18    124.73 o 
   5   5   2    10116.84    10179.98    167.82 o 
   6   5   2     9370.92     9925.61    170.68 o 
   7   5   2      218.22      114.22     53.63 o 
   8   5   2     8522.57     8714.51    112.74 o 
   9   5   2      309.66      322.85     69.98 o 
  10   5   2     5836.21     5918.22    141.59 o 
  11   5   2      532.57      584.70     83.19 o 
  12   5   2      981.33     1032.81     98.60 o 
  13   5   2      175.98      195.05     89.73 o 
  -8   6   2       83.61      101.97     99.87 o 
  -7   6   2     2123.71     2126.11    120.96 o 
  -6   6   2      626.76      554.91     97.00 o 
  -5   6   2     3842.22     3428.00    153.67 o 
  -4   6   2      459.64      526.10     87.25 o 
  -3   6   2     1391.10     1481.29    128.23 o 
  -2   6   2     8408.75     8456.42    190.07 o 
  -1   6   2      652.34      529.46    109.38 o 
   0   6   2     4250.62     3796.45    153.97 o 
   1   6   2      416.56      608.38    106.59 o 
   2   6   2    10384.98    11186.28    185.00 o 
   3   6   2       55.58      211.58     94.77 o 
   4   6   2    11037.88    10088.15    182.14 o 
   5   6   2      329.42      277.79     99.61 o 
   6   6   2    10265.38    11104.12    194.53 o 
   7   6   2      293.85      258.31     96.75 o 
   8   6   2     4026.20     4019.21    121.99 o 
   9   6   2     3546.22     3508.78     94.13 o 
  10   6   2     3437.92     3571.69    125.23 o 
  11   6   2     3087.21     2760.74    130.52 o 
  12   6   2      637.38      641.89     90.61 o 
  13   6   2     1369.70     1389.96    102.47 o 
  -7   7   2     1269.17     1307.30    120.12 o 
  -6   7   2     3119.04     3066.98    202.60 o 
  -5   7   2      871.44      922.34    108.35 o 
  -4   7   2     7749.84     7860.81    221.18 o 
  -3   7   2     1619.06     1613.56    148.64 o 
  -2   7   2     1861.47     2048.35    137.64 o 
  -1   7   2      365.19      464.63    117.68 o 
   0   7   2     3722.80     3168.46    188.27 o 
   1   7   2      319.61      273.72     45.56 o 
   2   7   2    10281.07     9992.66    191.13 o 
   3   7   2      969.71      950.02    114.01 o 
   4   7   2    14624.99    15058.47    156.00 o 
   5   7   2     3921.18     3587.19    151.88 o 
   6   7   2     2727.94     2318.05    126.05 o 
   7   7   2     6503.21     6557.71    175.89 o 
   8   7   2      437.26      550.00    125.52 o 
   9   7   2     5317.13     5619.60    135.44 o 
  10   7   2      441.34      584.72     95.26 o 
  11   7   2     2012.73     1986.28    115.58 o 
  12   7   2       69.62       41.76    103.20 o 
  -6   8   2     2315.83     2275.40    134.66 o 
  -5   8   2        3.57       12.41    147.06 o 
  -4   8   2     3943.72     3900.04    138.74 o 
  -3   8   2     2853.27     2893.30    168.27 o 
  -2   8   2     4837.29     5250.50    188.98 o 
  -1   8   2     2968.99     2988.80    155.88 o 
   0   8   2     2593.80     2483.72    150.40 o 
   1   8   2     3615.25     3984.88     72.29 o 
   2   8   2     2356.74     2366.23    135.37 o 
   3   8   2     4499.54     3778.89    152.55 o 
   4   8   2     2664.97     2863.21     98.23 o 
   5   8   2     3139.01     3026.38     60.62 o 
   6   8   2      530.78      441.55    121.47 o 
   7   8   2     6583.09     6447.06    191.18 o 
   8   8   2       83.46       90.82    121.08 o 
   9   8   2     3553.81     3596.99    264.22 o 
  10   8   2      852.60      906.98    118.41 o 
  11   8   2     1614.26     1710.61    121.55 o 
  12   8   2      305.49      281.75    108.35 o 
  -5   9   2     1678.92     1735.56    132.07 o 
  -4   9   2      674.35      678.33    112.99 o 
  -3   9   2     2422.02     2523.45    171.69 o 
  -2   9   2     1384.25     1377.81    154.83 o 
  -1   9   2     9514.25     9730.03    240.86 o 
   0   9   2      134.11      158.38    132.67 o 
   1   9   2     8539.15     8465.82    214.43 o 
   2   9   2      127.52      140.00    124.32 o 
   3   9   2     4336.28     3994.39    166.24 o 
   4   9   2       37.42       34.12     84.57 o 
   5   9   2     4804.86     4591.03     82.83 o 
   6   9   2      436.63      488.83    126.52 o 
   7   9   2     2339.28     2359.00    165.14 o 
   8   9   2      865.76      729.39    138.20 o 
   9   9   2     1537.21     1852.88    163.37 o 
  10   9   2     3047.10     2752.64    207.58 o 
  11   9   2      669.05      649.08    113.78 o 
  12   9   2      584.08      662.25    116.37 o 
  -4  10   2       19.87       98.31    158.34 o 
  -3  10   2     2410.50     2291.64    188.24 o 
  -2  10   2      437.31      503.72    150.13 o 
  -1  10   2     2588.76     2629.85    179.92 o 
   0  10   2       19.61       97.73    135.58 o 
   1  10   2     6414.05     6513.70    216.81 o 
   2  10   2      756.35      621.47    140.65 o 
   3  10   2     5721.42     5454.32    196.02 o 
   4  10   2     2816.01     2879.45    120.03 o 
   5  10   2     1783.37     1654.47    108.16 o 
   6  10   2     4628.26     4640.04    190.44 o 
   7  10   2     2117.87     2324.42    168.00 o 
   8  10   2     2455.05     2437.52    175.84 o 
   9  10   2      137.83      270.28    155.44 o 
  10  10   2     1511.79     1650.98    180.24 o 
  11  10   2        1.07      137.76    109.94 o 
  -2  11   2     1196.75     1060.26    180.83 o 
  -1  11   2     1460.79     1281.92    175.01 o 
   0  11   2     1941.51     1827.46    179.65 o 
   1  11   2      856.08      743.53    162.44 o 
   2  11   2     2104.09     2262.72    180.76 o 
   3  11   2       55.81       16.54    144.78 o 
   4  11   2     3046.15     3454.23    133.96 o 
   5  11   2       25.16       51.18    101.37 o 
   6  11   2     1936.93     1997.89    176.65 o 
   7  11   2      596.38      621.32    157.81 o 
   8  11   2     3804.00     4130.16    205.01 o 
   9  11   2      524.20      698.54    162.18 o 
  10  11   2     2347.61     2229.45    201.44 o 
  11  11   2     2455.83     2772.92    152.60 o 
  -1  12   2       92.85       45.50    162.33 o 
   0  12   2     2548.32     2706.79    203.51 o 
   2  12   2     2190.34     2206.70    195.28 o 
   3  12   2      198.23      143.88    154.43 o 
   4  12   2     1646.98     1807.92    126.84 o 
   5  12   2      975.94      937.72    162.09 o 
   6  12   2     1310.64     1342.37    172.95 o 
   7  12   2      270.10      223.60    156.09 o 
   8  12   2      368.00      402.77    164.70 o 
   9  12   2     1019.56     1014.14    183.01 o 
  10  12   2      436.63      316.30    171.81 o 
   2  13   2      996.49     1002.96    187.90 o 
   3  13   2     1212.83     1341.35    133.27 o 
   4  13   2      421.96      389.76    123.73 o 
   5  13   2     3338.87     3419.64    216.72 o 
   6  13   2        3.05       18.40    165.11 o 
   7  13   2      998.67      792.75    180.92 o 
   8  13   2       30.29       80.24    166.20 o 
  -8 -12   3     2078.67     2271.05    201.23 o 
  -7 -12   3      366.02      422.30    177.02 o 
  -6 -12   3     2742.53     3119.00    203.21 o 
  -5 -12   3      347.08      376.93    165.81 o 
  -4 -12   3     2336.32     2506.72    196.72 o 
  -3 -12   3      644.38      697.57    169.14 o 
  -2 -12   3     2755.65     2679.39    194.19 o 
  -1 -12   3      289.36      261.81    108.95 o 
 -10 -11   3     1741.92     1931.09    199.14 o 
  -9 -11   3      371.97      291.47    165.43 o 
  -8 -11   3     1791.63     1816.05    184.02 o 
  -7 -11   3      431.68      305.15    154.36 o 
  -6 -11   3     3319.10     3376.56    198.14 o 
  -5 -11   3      546.62      389.25    158.97 o 
  -4 -11   3     2587.57     2710.91    177.42 o 
  -3 -11   3     2740.87     2598.50    181.09 o 
  -2 -11   3     1123.45      994.38    158.09 o 
  -1 -11   3     2348.40     2177.52    125.49 o 
   0 -11   3      512.25      615.06    105.41 o 
   1 -11   3     1911.45     2066.91    124.82 o 
 -11 -10   3     1049.29     1179.31    227.80 o 
 -10 -10   3      645.19      733.18    169.58 o 
  -9 -10   3     1716.04     1805.55    185.32 o 
  -8 -10   3      718.30      773.22    165.89 o 
  -7 -10   3     2000.50     2165.03    262.21 o 
  -6 -10   3     1621.30     1623.94    159.49 o 
  -5 -10   3     1791.93     1817.28    159.61 o 
  -3 -10   3     2597.74     2538.17    163.69 o 
  -2 -10   3      255.04      147.11     97.31 o 
  -1 -10   3     5826.91     5683.34    143.37 o 
   1 -10   3     1906.50     1966.43    173.22 o 
   2 -10   3      326.85      270.08    107.52 o 
   3 -10   3     1373.24     1490.43    129.18 o 
 -11  -9   3     1631.74     1371.75    123.66 o 
 -10  -9   3     1252.47     1091.66    177.00 o 
  -9  -9   3     5318.21     5454.54    137.45 o 
  -8  -9   3        6.44       71.66    149.62 o 
  -7  -9   3     2826.14     3970.20   1079.62 o 
  -6  -9   3      435.40      545.58    149.66 o 
  -5  -9   3     6581.06     6444.43    199.75 o 
  -4  -9   3      159.11      250.45    134.28 o 
  -3  -9   3     3733.82     4187.63    173.28 o 
  -2  -9   3     3431.95     3052.74    112.46 o 
  -1  -9   3     4515.45     4397.64    124.57 o 
   0  -9   3     2344.98     2515.21    164.94 o 
   1  -9   3      890.98      830.76    141.81 o 
   2  -9   3     2046.17     1998.49    115.61 o 
   3  -9   3      417.76      488.13    107.33 o 
   4  -9   3     3159.37     2887.20    149.75 o 
   5  -9   3      102.60      149.13    111.37 o 
 -12  -8   3       14.14      143.97    173.32 o 
 -11  -8   3     1978.59     2051.65    122.65 o 
 -10  -8   3     1431.41     1331.36    114.07 o 
  -9  -8   3      883.27      751.31    104.45 o 
  -8  -8   3      161.45       59.95     97.64 o 
  -7  -8   3     1495.48     1533.56    108.89 o 
  -6  -8   3     1205.14     1162.48    141.65 o 
  -5  -8   3     3147.64     3417.00    161.30 o 
  -4  -8   3     2970.57     2868.18    148.83 o 
  -3  -8   3      662.67      574.41    112.01 o 
  -2  -8   3     5119.36     4891.37    117.22 o 
  -1  -8   3      146.51      184.67     80.95 o 
   0  -8   3     4544.88     4321.26    102.01 o 
   1  -8   3      253.28      124.46     64.62 o 
   2  -8   3     1587.42     1488.48    107.82 o 
   3  -8   3      147.75      192.45     95.08 o 
   4  -8   3     3647.84     3268.56    196.89 o 
   5  -8   3     1014.10      901.40    110.64 o 
   6  -8   3     1520.29     1484.24    117.49 o 
 -12  -7   3     1968.62     1855.84    199.32 o 
 -11  -7   3     1203.99     1232.08    109.59 o 
 -10  -7   3     1790.80     1794.45    111.67 o 
  -9  -7   3      297.56      230.40     91.46 o 
  -8  -7   3     5867.76     5666.54    136.24 o 
  -7  -7   3       24.04       24.72     83.59 o 
  -6  -7   3     3937.65     3141.39    110.49 o 
  -5  -7   3     1421.84     1575.89    124.86 o 
  -4  -7   3     4044.92     3676.23    145.52 o 
  -3  -7   3       55.85       15.49     98.30 o 
  -2  -7   3     4332.80     4257.17    101.16 o 
  -1  -7   3      342.35      382.36     74.69 o 
   0  -7   3     8382.90     7630.26    112.84 o 
   1  -7   3     4563.96     4648.19     94.51 o 
   2  -7   3     2235.83     2405.64     74.30 o 
   3  -7   3     6431.37     6387.50    140.65 o 
   4  -7   3      579.11      505.39     94.89 o 
   5  -7   3     3557.70     3524.50    243.88 o 
   6  -7   3      549.17      358.71    102.06 o 
   7  -7   3     1778.35     1868.15    191.14 o 
 -12  -6   3     3702.16     3683.59    156.41 o 
 -11  -6   3      432.43      472.67     83.47 o 
 -10  -6   3     5773.77     5293.65    177.99 o 
  -9  -6   3      240.21      263.36     84.91 o 
  -8  -6   3     2037.95     2165.30    147.11 o 
  -7  -6   3      722.35      722.19     81.77 o 
  -6  -6   3     5333.33     5168.66    117.46 o 
  -5  -6   3     4582.63     4537.84    150.88 o 
  -4  -6   3     7258.37     7519.80    168.07 o 
  -3  -6   3     2037.15     1865.98    118.75 o 
  -2  -6   3     4322.56     4518.60    137.36 o 
  -1  -6   3     9610.76    10106.63    124.05 o 
   0  -6   3      103.15       38.70     87.24 o 
   1  -6   3     5950.02     5812.07    129.41 o 
   2  -6   3      274.81      284.01     49.25 o 
   3  -6   3     4945.39     4972.67     77.49 o 
   4  -6   3       11.21        6.68     50.68 o 
   5  -6   3     9613.48     9477.03    224.04 o 
   6  -6   3      284.33      341.96     95.43 o 
   7  -6   3     1846.96     1622.73    111.33 o 
   8  -6   3       34.91       38.87    167.60 o 
 -12  -5   3     2364.11     2398.34    138.67 o 
 -11  -5   3      501.97      466.80     81.84 o 
 -10  -5   3     3587.28     3472.19    161.11 o 
  -9  -5   3     3966.07     3784.78    114.16 o 
  -8  -5   3      799.09      860.59     68.51 o 
  -7  -5   3     4318.33     4279.53     87.97 o 
  -6  -5   3      891.14      911.76     76.79 o 
  -5  -5   3     4071.58     3375.62    188.98 o 
  -4  -5   3     3312.58     3343.04    125.03 o 
  -3  -5   3    18003.12    16833.37    210.78 o 
  -2  -5   3     2512.94     2226.58    110.18 o 
  -1  -5   3    19432.23    19658.33    153.57 o 
   0  -5   3     4253.22     4238.45    128.05 o 
   1  -5   3     4480.69     4309.75    125.51 o 
   2  -5   3     2281.61     2377.29     59.29 o 
   3  -5   3     5811.73     6137.81     79.18 o 
   4  -5   3      345.57      344.92     50.22 o 
   5  -5   3      509.92      588.10     85.28 o 
   6  -5   3     2733.11     2652.67    108.37 o 
   7  -5   3     1518.10     1423.30    102.34 o 
   8  -5   3     1946.55     1530.97    175.81 o 
   9  -5   3      732.22      794.39    173.88 o 
 -12  -4   3       19.47       36.05    152.59 o 
 -11  -4   3     2141.35     2049.62     93.54 o 
 -10  -4   3      617.88      557.07     75.10 o 
  -9  -4   3    10194.21    10153.67    237.27 o 
  -8  -4   3      215.63      222.03     60.64 o 
  -7  -4   3     6650.05     6448.87     82.08 o 
  -6  -4   3      881.54      893.57     61.10 o 
  -5  -4   3     8120.78     7766.31    125.08 o 
  -4  -4   3      775.59     1145.72    105.56 o 
  -3  -4   3    11191.79     9392.28    160.96 o 
  -2  -4   3      169.03      432.91     93.63 o 
  -1  -4   3    24629.34    25739.15    155.44 o 
   0  -4   3    13732.25    14347.81    178.64 o 
   1  -4   3      809.14      680.42     66.02 o 
   2  -4   3    18176.74    18783.40    113.13 o 
   3  -4   3     2579.21     2648.11     59.25 o 
   4  -4   3     5617.91     5371.83     64.52 o 
   5  -4   3     1688.68     2017.67     88.78 o 
   6  -4   3     2051.89     2057.61     95.34 o 
   7  -4   3       61.98       30.02    101.57 o 
   8  -4   3     2797.35     2699.56    226.78 o 
   9  -4   3        4.81      171.69    154.11 o 
 -12  -3   3       10.38      190.51    145.71 o 
 -11  -3   3     3482.30     3298.32    135.73 o 
 -10  -3   3      169.23      121.38     70.52 o 
  -9  -3   3      306.24      339.27     72.67 o 
  -8  -3   3     1649.57     1638.78     70.23 o 
  -7  -3   3     4571.10     4992.50    138.98 o 
  -6  -3   3     9582.64    10233.50     86.04 o 
  -5  -3   3    11443.23    13212.48    209.34 o 
  -4  -3   3     5378.70     6485.39    142.61 o 
  -3  -3   3      728.25      727.70     64.05 o 
  -2  -3   3     4192.21     4937.60    118.78 o 
  -1  -3   3     4482.20     3966.86    103.19 o 
   0  -3   3    19980.91    23937.67    319.50 o 
   1  -3   3      593.30     1083.22     60.60 o 
   2  -3   3    13063.96    13554.95    185.54 o 
   3  -3   3        2.14       11.99     33.88 o 
   4  -3   3     7425.14     7342.85     59.82 o 
   5  -3   3      268.32      262.17     38.27 o 
   6  -3   3     2389.80     1948.03    139.65 o 
   7  -3   3     2675.01     2756.35     97.00 o 
   8  -3   3     2312.11     2364.29    102.23 o 
   9  -3   3     2213.10     2193.10    179.76 o 
  10  -3   3      676.57      614.51    173.10 o 
 -12  -2   3     2170.13     2136.34    108.35 o 
 -11  -2   3      534.37      666.54    114.23 o 
 -10  -2   3     2892.90     3047.44    127.45 o 
  -9  -2   3    15127.78    15281.31    189.85 o 
  -8  -2   3     3671.22     3545.06     81.80 o 
  -7  -2   3      555.97      733.76     57.40 o 
  -6  -2   3       79.58      217.13     41.00 o 
  -5  -2   3     2020.27     2499.07     48.51 o 
  -4  -2   3    14786.13    15362.95    191.10 o 
  -3  -2   3      172.85      452.02     44.83 o 
  -2  -2   3    23567.27    26207.44    561.27 o 
  -1  -2   3      699.79     1223.96     71.83 o 
   0  -2   3    13475.15    17239.37    183.80 o 
   1  -2   3     8196.89    10113.09    123.28 o 
   2  -2   3     1903.88     2320.37     38.17 o 
   3  -2   3     1045.02     1207.53     38.45 o 
   4  -2   3     2807.48     2990.41     39.44 o 
   5  -2   3     4208.48     4781.96    116.11 o 
   6  -2   3      518.80      400.17     43.49 o 
   7  -2   3     5164.93     5213.02    228.25 o 
   8  -2   3      234.36      286.71     76.41 o 
   9  -2   3     7150.79     7346.78    383.85 o 
  10  -2   3       81.71       21.77    156.24 o 
  11  -2   3     2772.86     2879.59    145.69 o 
 -12  -1   3     3035.52     3173.79    116.57 o 
 -11  -1   3      167.51      135.60     83.58 o 
 -10  -1   3     7017.92     7812.61    131.18 o 
  -9  -1   3      597.33      654.87     98.48 o 
  -8  -1   3    10119.45    10339.54    214.46 o 
  -7  -1   3      709.31      821.18     80.00 o 
  -6  -1   3    33574.26    33975.63    245.78 o 
  -5  -1   3      895.11     1028.87     41.35 o 
  -4  -1   3    14453.53    12936.34    149.89 o 
  -3  -1   3     1128.23      947.80     36.02 o 
  -2  -1   3     2448.21     2737.03     42.81 o 
  -1  -1   3     8276.82    10390.04    187.33 o 
   0  -1   3     6386.56     8467.94    136.15 o 
   1  -1   3    22784.09    25177.22    245.42 o 
   2  -1   3       93.18       39.92     23.08 o 
   3  -1   3     6849.51     6734.55    110.98 o 
   4  -1   3      505.14      850.44     31.87 o 
   5  -1   3     9259.39     9266.55    169.85 o 
   6  -1   3     3114.11     3318.01     99.61 o 
   7  -1   3     3705.83     3882.00    181.76 o 
   8  -1   3      832.91      752.55     76.50 o 
   9  -1   3     4320.99     4155.18    167.86 o 
  10  -1   3     2149.44     1913.28    123.72 o 
  11  -1   3     3340.89     3071.86    145.29 o 
 -11   0   3      124.69      162.82     85.55 o 
 -10   0   3     1655.50     1957.84     96.78 o 
  -9   0   3      267.83      410.23     78.81 o 
  -8   0   3     9597.19    11424.88    184.74 o 
  -7   0   3     6105.09     6616.47    243.84 o 
  -6   0   3      846.18     1003.84     43.36 o 
  -5   0   3     7621.72     8401.94     96.76 o 
  -4   0   3     1137.92     1039.71     36.44 o 
  -3   0   3    34228.72    39740.83    238.33 o 
  -2   0   3      108.81      233.99     56.86 o 
  -1   0   3    12569.08    12815.87    114.12 o 
   1   0   3    26845.72    27589.54    403.99 o 
   2   0   3     1692.24     1725.33     48.48 o 
   3   0   3    10001.83     8167.92    100.49 o 
   4   0   3     1888.28     1748.66     33.83 o 
   5   0   3    16929.59    16199.06     92.41 o 
   6   0   3     1544.51     1517.61     62.18 o 
   7   0   3     3945.09     4161.72     68.68 o 
   8   0   3     3653.60     3636.47     66.66 o 
   9   0   3      319.98      374.87     63.47 o 
  10   0   3     2874.78     2629.13    178.82 o 
  11   0   3      152.57      102.90    148.11 o 
 -11   1   3     1133.89     1077.03    116.62 o 
 -10   1   3      671.84      767.41    105.83 o 
  -9   1   3     2432.66     2783.15    157.23 o 
  -8   1   3      996.57     1097.77     73.03 o 
  -7   1   3     5198.80     5711.96    111.91 o 
  -6   1   3       32.35       47.56     51.41 o 
  -5   1   3     7765.20     7821.39     73.32 o 
  -4   1   3     7778.82     7231.27     84.38 o 
  -3   1   3     4163.67     4877.64     63.33 o 
  -2   1   3    25778.47    28052.98    173.19 o 
  -1   1   3    45300.21    44101.65    593.29 o 
   0   1   3    41836.14    36232.07    442.40 o 
   1   1   3    12142.84    12308.75     89.25 o 
   2   1   3    20136.80    21446.22    164.74 o 
   3   1   3     1158.39     1688.17     34.08 o 
   4   1   3     4093.28     4656.29     73.51 o 
   5   1   3     1807.48     1529.39     37.77 o 
   6   1   3    18879.24    20853.81    196.12 o 
   7   1   3      349.45      412.94     37.36 o 
   8   1   3     4816.46     4728.63     77.46 o 
   9   1   3       33.69       77.29     53.46 o 
  10   1   3     3906.45     3713.45     87.81 o 
  11   1   3      527.55      445.60    153.54 o 
  12   1   3      898.18     1055.32    179.87 o 
 -11   2   3     1788.54     1732.99    131.69 o 
 -10   2   3      632.11      662.02     97.71 o 
  -9   2   3     2391.41     2402.19    110.24 o 
  -8   2   3       38.20       19.93     80.44 o 
  -7   2   3     5472.76     5393.11    113.92 o 
  -6   2   3     1290.29     1378.94    113.73 o 
  -5   2   3     5378.95     4687.52     91.32 o 
  -4   2   3     6028.55     5839.89    137.78 o 
  -3   2   3      147.32       64.82     60.25 o 
  -2   2   3    31254.27    35508.81    259.57 o 
  -1   2   3     5576.07     4900.65     71.80 o 
   0   2   3      976.86      609.47     26.90 o 
   1   2   3     4104.10     3346.33     52.88 o 
   2   2   3    25016.59    25414.61    243.37 o 
   3   2   3     3272.98     3433.84     71.52 o 
   4   2   3    11644.39    13401.11    186.51 o 
   5   2   3     2437.08     2103.05     51.93 o 
   6   2   3     9503.28    10822.00    168.83 o 
   7   2   3      520.73      312.78     49.75 o 
   8   2   3     3223.30     3154.61     77.36 o 
   9   2   3     2514.32     2697.06     82.30 o 
  10   2   3     2542.79     2644.48     79.37 o 
  11   2   3     1961.82     2227.37    109.36 o 
  12   2   3     2101.21     2019.15    188.77 o 
 -10   3   3      464.97      559.44    105.82 o 
  -9   3   3      653.97      645.54     98.66 o 
  -8   3   3     3638.71     3726.41    120.37 o 
  -7   3   3      391.88      321.86     80.25 o 
  -6   3   3     6379.32     6710.64    123.21 o 
  -5   3   3      929.66      770.91     49.63 o 
  -4   3   3    13639.12    15476.08    200.19 o 
  -3   3   3     2612.97     4953.45    145.44 o 
  -2   3   3     6093.27     7604.47    155.47 o 
  -1   3   3     2918.30     3005.27    117.52 o 
   0   3   3      741.98     1661.53     70.40 o 
   1   3   3      336.94       67.65     23.99 o 
   2   3   3     4564.81     4172.50     78.46 o 
   3   3   3     2402.02     1817.68     61.54 o 
   4   3   3     8740.48     8943.83    156.93 o 
   5   3   3     5304.17     4787.22     60.85 o 
   6   3   3     4035.55     4000.79     87.37 o 
   7   3   3     6245.61     6057.93     86.35 o 
   8   3   3      356.18      335.90     58.03 o 
   9   3   3     5692.85     5577.96     99.81 o 
  10   3   3       35.19       20.99     69.12 o 
  11   3   3     4567.63     4713.08    110.71 o 
  12   3   3      315.82      276.69    164.39 o 
 -10   4   3     2455.36     2401.22    130.07 o 
  -9   4   3      104.99       15.68     94.35 o 
  -8   4   3     3134.03     3031.51    120.15 o 
  -7   4   3       66.86       50.57     83.68 o 
  -6   4   3     7041.89     7338.17    232.26 o 
  -5   4   3     1072.70     1047.35     52.29 o 
  -4   4   3     7880.76     8018.65     74.32 o 
  -3   4   3     7468.57     7467.63    469.33 o 
  -2   4   3    10001.02    12021.78    190.93 o 
  -1   4   3     5129.86     5527.10    151.39 o 
   0   4   3     1611.24     2177.92     43.52 o 
   1   4   3      783.04     1116.25     52.29 o 
   2   4   3       37.97      131.13     41.75 o 
   3   4   3     4660.69     4674.27     62.85 o 
   4   4   3     6851.67     7066.74     94.91 o 
   5   4   3     7495.46     7855.88     72.49 o 
   6   4   3      144.70      122.16     37.83 o 
   7   4   3     6943.15     6852.36    104.58 o 
   8   4   3     2190.85     2424.09     75.15 o 
   9   4   3     3129.88     3374.53     89.17 o 
  10   4   3      425.91      380.49     73.27 o 
  11   4   3      585.26      637.06     81.84 o 
  12   4   3     2136.16     2009.21     98.16 o 
  13   4   3     1969.16     2109.95    202.09 o 
  -9   5   3      317.94      393.86    112.43 o 
  -8   5   3     2534.80     2505.05    120.22 o 
  -7   5   3     3530.03     3209.57    122.60 o 
  -6   5   3     2243.73     2166.51    106.31 o 
  -5   5   3     6118.64     5831.64    200.63 o 
  -4   5   3     4754.10     4525.17    165.07 o 
  -3   5   3    11652.50    11755.11    210.00 o 
  -2   5   3      264.19      206.74    103.69 o 
  -1   5   3    10178.97     9668.43    181.58 o 
   0   5   3        2.72       31.20     29.12 o 
   1   5   3     4724.70     4946.53    116.55 o 
   2   5   3      918.44      728.13     61.34 o 
   3   5   3     7632.08     8189.47    103.32 o 
   4   5   3      435.73      397.71     65.32 o 
   5   5   3     4387.33     4835.91    134.86 o 
   6   5   3      460.30      382.12     54.09 o 
   7   5   3      447.92      623.10     59.68 o 
   8   5   3     3164.01     3250.06     83.99 o 
   9   5   3     1390.81     1582.08     79.04 o 
  10   5   3     3128.95     2906.91    106.32 o 
  11   5   3     1650.95     1644.99     91.27 o 
  12   5   3      305.01      270.23     85.68 o 
  13   5   3       82.30       99.33    117.39 o 
  -8   6   3      345.94      324.19    106.83 o 
  -7   6   3     3121.83     3387.56    129.92 o 
  -6   6   3       29.02       62.05    126.94 o 
  -5   6   3     7450.33     7198.09    226.42 o 
  -4   6   3      134.27      174.93     86.22 o 
  -3   6   3     5109.01     5527.40    178.66 o 
  -2   6   3     1978.48     2354.54    132.30 o 
  -1   6   3     3412.53     4092.87    143.70 o 
   0   6   3     1969.31     1915.16     73.88 o 
   1   6   3     3204.08     2687.04    110.42 o 
   2   6   3    11851.44    11171.14    353.81 o 
   3   6   3     3574.03     4050.34     94.52 o 
   4   6   3     3036.79     3082.03     87.43 o 
   5   6   3      556.47      456.31    101.89 o 
   6   6   3     8499.31     8473.49    171.49 o 
   7   6   3       63.07      207.52     96.29 o 
   8   6   3     7565.94     7873.93    182.08 o 
   9   6   3      280.44      315.79     72.54 o 
  10   6   3     5003.17     4949.68    109.94 o 
  11   6   3       10.15       15.99     81.78 o 
  12   6   3     1389.89     1265.45     94.64 o 
  13   6   3      530.66      529.91     94.90 o 
  -7   7   3     2171.26     2135.84    126.57 o 
  -6   7   3     1686.38     1748.40    120.70 o 
  -5   7   3     2623.87     2720.44    121.64 o 
  -4   7   3     3830.60     4055.72    126.72 o 
  -3   7   3     3492.22     4226.55    179.38 o 
  -2   7   3     2155.76     1965.34    139.27 o 
  -1   7   3      362.86      380.03    111.71 o 
   0   7   3     2232.58     2600.88    136.35 o 
   1   7   3        9.29       36.72     42.58 o 
   2   7   3     6541.15     6421.39    128.37 o 
   3   7   3        0.64      567.14    100.69 o 
   4   7   3    10708.58    11455.77    195.00 o 
   5   7   3      671.96      729.24    104.84 o 
   6   7   3     5164.04     5714.57    162.42 o 
   7   7   3     2736.64     3153.24    145.41 o 
   8   7   3     3965.24     3979.71    119.56 o 
   9   7   3     3680.99     3673.88    170.50 o 
  10   7   3     2951.79     3010.43    119.99 o 
  11   7   3     1649.73     1768.44    139.65 o 
  12   7   3      535.84      480.57     90.01 o 
  -6   8   3     1687.33     1688.74    125.29 o 
  -5   8   3      625.16      726.19    112.79 o 
  -4   8   3     3544.50     3592.00    136.35 o 
  -3   8   3       26.24        1.04    133.49 o 
  -2   8   3     7712.84     7853.71    220.05 o 
  -1   8   3      120.69       87.72    118.58 o 
   0   8   3     5615.87     5464.78    183.21 o 
   1   8   3     2424.15     2391.16     60.16 o 
   2   8   3     5691.72     5718.98     95.09 o 
   3   8   3     1063.81     1153.14    124.39 o 
   4   8   3     6214.40     5776.75    165.14 o 
   5   8   3     2249.21     2036.70     92.59 o 
   6   8   3     3697.05     4205.88    157.03 o 
   7   8   3     5798.80     6484.34    191.53 o 
   8   8   3      438.96      538.89    126.26 o 
   9   8   3     4937.99     4782.26    136.05 o 
  10   8   3      424.89      498.57    105.96 o 
  11   8   3     1772.95     1850.15    123.38 o 
  12   8   3        0.34      105.95    106.77 o 
  -5   9   3      156.68      135.36    111.12 o 
  -4   9   3     1937.34     2075.75    125.74 o 
  -3   9   3     1706.04     1642.77    169.64 o 
  -2   9   3     3815.11     4008.13    189.74 o 
  -1   9   3     3260.28     3272.60    179.95 o 
   0   9   3     1257.28     1245.30    148.96 o 
   1   9   3     4682.72     4239.49    177.13 o 
   2   9   3      170.12      226.80    125.88 o 
   3   9   3     3094.78     3137.84    163.65 o 
   4   9   3      105.14       83.99    117.15 o 
   5   9   3     5604.45     5418.30    127.88 o 
   6   9   3        0.45       89.32    127.83 o 
   7   9   3     4059.26     4249.36    179.86 o 
   8   9   3      187.15      284.98    131.43 o 
   9   9   3     3283.32     3452.20    174.97 o 
  10   9   3      128.58      325.44    103.49 o 
  11   9   3     2033.00     2083.78    128.05 o 
  12   9   3       52.06      102.31    112.20 o 
  -4  10   3      246.66      324.29    114.87 o 
  -3  10   3     2686.25     2674.33    188.62 o 
  -2  10   3      704.26      703.65    157.87 o 
  -1  10   3     2636.61     2617.95    174.91 o 
   0  10   3     1278.75     1003.72    156.66 o 
   1  10   3     8004.99     7276.91    224.43 o 
   2  10   3      546.03      671.98    148.04 o 
   3  10   3     6773.68     6535.51    211.70 o 
   4  10   3      502.93      495.05    141.74 o 
   5  10   3     5003.18     5137.96    162.13 o 
   6  10   3      250.05      393.19    142.16 o 
   7  10   3     3170.23     3416.91    179.21 o 
   8  10   3      536.80      274.36    146.86 o 
   9  10   3     1185.14     1091.63    164.92 o 
  10  10   3     2801.07     2857.30    182.91 o 
  11  10   3      158.33      178.12    114.69 o 
  -3  11   3     1286.94     1385.94    184.86 o 
  -2  11   3      173.17       74.90    152.48 o 
  -1  11   3     4193.40     4238.67    211.21 o 
   0  11   3      267.91      298.10    157.82 o 
   1  11   3     2347.94     2110.60    175.84 o 
   2  11   3     1303.49     1271.39    167.37 o 
   3  11   3     1006.26     1080.75    156.79 o 
   4  11   3     1987.59     1964.92    168.66 o 
   5  11   3     1313.30     1293.52    146.17 o 
   6  11   3     2731.42     2710.69    190.03 o 
   7  11   3       87.88      117.99    147.40 o 
   8  11   3     4510.81     4439.63    207.40 o 
   9  11   3      231.58      378.21    154.94 o 
  10  11   3     1155.16     1365.65    175.03 o 
  11  11   3      135.29      119.92    121.40 o 
  -1  12   3     1425.46     1559.99    187.97 o 
   0  12   3     1095.68     1225.96    178.29 o 
   1  12   3      932.01      856.78    177.33 o 
   2  12   3     2686.65     2969.02    200.23 o 
   3  12   3       76.84       81.51    156.03 o 
   4  12   3     3311.62     3189.29    139.91 o 
   5  12   3       13.96       25.12    109.55 o 
   6  12   3     2543.20     2120.60    188.19 o 
   7  12   3       10.74       38.43    153.92 o 
   8  12   3      387.32      306.73    169.75 o 
   9  12   3      786.72      823.97    172.65 o 
  10  12   3     2355.29     2371.54    212.50 o 
   2  13   3     2772.89     2643.98    210.28 o 
   3  13   3      235.62      158.86    168.54 o 
   4  13   3     1037.13     1022.27    130.97 o 
   5  13   3     1458.17     1426.29    131.07 o 
   6  13   3     1117.31     1280.00    188.88 o 
   7  13   3      630.55      396.43    170.56 o 
   8  13   3      662.29      541.04    175.60 o 
  -7 -12   4      462.32      570.24    176.26 o 
  -6 -12   4     1553.68     1560.78    188.54 o 
  -5 -12   4      186.64      286.31    154.11 o 
  -4 -12   4     2299.32     2461.76    186.05 o 
  -3 -12   4       22.96       24.92    147.54 o 
  -2 -12   4     3142.83     3081.18    200.30 o 
  -9 -11   4       11.57       16.13    162.61 o 
  -8 -11   4     1384.99     1279.64    179.01 o 
  -7 -11   4       86.06       92.72    162.77 o 
  -6 -11   4     3258.21     3203.89    194.76 o 
  -5 -11   4      181.87      250.68    146.70 o 
  -4 -11   4     1356.57     1123.64    159.94 o 
  -3 -11   4     1247.32     1083.37    165.07 o 
  -2 -11   4     2707.34     2815.84    182.41 o 
  -1 -11   4      926.31      971.62    142.51 o 
   0 -11   4     2020.71     1980.48    122.46 o 
   1 -11   4     1825.68     1812.98    121.81 o 
 -10 -10   4     2391.28     2455.17    203.76 o 
  -9 -10   4      429.15      474.86    166.47 o 
  -8 -10   4     2021.13     2201.06    187.72 o 
  -7 -10   4      969.17      945.75    166.80 o 
  -6 -10   4     1391.89     1343.90    162.23 o 
  -5 -10   4      416.26      502.23    143.83 o 
  -4 -10   4     1236.30     1124.32    144.92 o 
  -3 -10   4     2253.59     2350.32    166.77 o 
  -2 -10   4     1842.99     1947.18    152.56 o 
  -1 -10   4     2889.38     2839.53    121.51 o 
   0 -10   4       88.08      186.04     92.62 o 
   1 -10   4     2051.66     2089.04    115.21 o 
   2 -10   4        0.42       18.83    109.38 o 
   3 -10   4     1794.68     1770.73    133.55 o 
 -11  -9   4     1551.93     1549.56    196.04 o 
 -10  -9   4     1690.81     1689.80    182.99 o 
  -9  -9   4     4760.31     4255.91    137.32 o 
  -8  -9   4      228.44      232.87    105.63 o 
  -7  -9   4     2008.41     2511.83    229.05 o 
  -6  -9   4      740.09      941.58    142.64 o 
  -5  -9   4     5880.15     5778.49    195.05 o 
  -4  -9   4       12.02        0.00    125.35 o 
  -3  -9   4     6400.93     6177.43    199.76 o 
  -2  -9   4      149.57      167.60    124.89 o 
  -1  -9   4     8961.93     8909.78    154.52 o 
   0  -9   4       91.57       92.09     66.00 o 
   1  -9   4      941.11     1025.91     95.48 o 
   2  -9   4      983.74      950.49    111.32 o 
   3  -9   4     1261.68     1166.95    113.39 o 
   4  -9   4     1092.74     1128.74    121.22 o 
 -11  -8   4     1036.66     1022.70    115.72 o 
 -10  -8   4        3.08        0.00    129.93 o 
  -9  -8   4     4392.62     4300.43    138.91 o 
  -8  -8   4       23.57       86.66    101.08 o 
  -7  -8   4     6099.78     6345.84    144.95 o 
  -6  -8   4      775.37      707.79    134.52 o 
  -5  -8   4     6326.12     5778.88    189.82 o 
  -4  -8   4     1083.06      953.83    123.73 o 
  -3  -8   4     2037.64     1952.93    138.92 o 
  -2  -8   4     2083.01     1761.20    126.26 o 
  -1  -8   4     4913.42     4925.57    118.11 o 
   0  -8   4     4916.31     5016.90    127.97 o 
   1  -8   4      417.62      268.83     72.31 o 
   2  -8   4     4349.69     4286.94    132.55 o 
   3  -8   4        3.57       28.24    118.78 o 
   4  -8   4     3259.11     3587.74    131.11 o 
   5  -8   4       28.02        2.76    132.72 o 
   6  -8   4     1949.75     1764.87    195.65 o 
 -12  -7   4       96.57      154.37    173.47 o 
 -11  -7   4     2881.42     2824.28    122.68 o 
 -10  -7   4      714.40      872.57    101.25 o 
  -9  -7   4     1519.01     1516.39     87.95 o 
  -8  -7   4      672.18      665.95     96.85 o 
  -7  -7   4      864.76      895.68     95.66 o 
  -6  -7   4      385.10      410.76    115.40 o 
  -5  -7   4      651.03      671.46    117.11 o 
  -4  -7   4     4396.61     4063.23    150.17 o 
  -2  -7   4     4258.13     4594.16    143.17 o 
  -1  -7   4     1191.29     1345.39     80.27 o 
   0  -7   4     7917.50     8543.56    119.64 o 
   1  -7   4     1777.52     1880.03     82.79 o 
   2  -7   4     4275.62     3973.91     80.71 o 
   3  -7   4     1432.32     1503.85     66.40 o 
   4  -7   4     2778.58     3069.77    119.68 o 
   5  -7   4     1333.36     1514.27    110.05 o 
   6  -7   4     2224.30     2090.68    119.52 o 
   7  -7   4      779.59      685.92    177.63 o 
 -12  -6   4     1586.20     1342.27    132.47 o 
 -11  -6   4     1420.99     1481.66     91.68 o 
 -10  -6   4     2564.47     2596.92     95.50 o 
  -9  -6   4      305.33      368.20     88.29 o 
  -8  -6   4     4429.62     4532.67    128.07 o 
  -7  -6   4      356.91      431.31     86.72 o 
  -6  -6   4     3109.67     3127.49    108.09 o 
  -5  -6   4     1312.78     1308.77    117.80 o 
  -4  -6   4     8873.05     8721.92    181.48 o 
  -3  -6   4     1352.44     1176.53    109.26 o 
  -2  -6   4     8092.26     8178.36    163.33 o 
  -1  -6   4     1212.72     1183.87     88.36 o 
   0  -6   4     3869.55     4004.60     92.24 o 
   1  -6   4     4312.61     4774.20    153.27 o 
   2  -6   4     3595.27     3860.61     89.40 o 
   3  -6   4     6175.78     6386.37     89.77 o 
   4  -6   4      795.72      846.56     60.94 o 
   5  -6   4    10640.12    10526.84    373.62 o 
   6  -6   4      333.71      356.43     94.56 o 
   7  -6   4     3927.48     3889.31    213.41 o 
   8  -6   4      250.01      192.54    162.51 o 
 -12  -5   4     1843.90     1679.22    137.06 o 
 -11  -5   4       71.02       41.74    104.48 o 
 -10  -5   4     2518.45     2663.75    123.22 o 
  -9  -5   4     1056.20      979.87     76.41 o 
  -8  -5   4     2086.25     1926.58     69.29 o 
  -7  -5   4     1777.45     1713.30     91.06 o 
  -6  -5   4     4542.41     4557.42    110.15 o 
  -5  -5   4     3382.57     3345.90    137.66 o 
  -4  -5   4     8460.89     8051.69    168.67 o 
  -3  -5   4     6052.29     5987.25    149.76 o 
  -2  -5   4     1971.84     1485.44     99.27 o 
  -1  -5   4     1148.75      689.00     89.00 o 
   0  -5   4      616.25      594.28     63.63 o 
   1  -5   4    10654.88    10789.23    117.03 o 
   2  -5   4        2.97        0.00     48.68 o 
   3  -5   4     5096.19     5155.47     87.04 o 
   4  -5   4      975.21     1037.84     58.50 o 
   5  -5   4      931.82      789.04     60.89 o 
   6  -5   4     1782.60     1633.34     98.48 o 
   7  -5   4     2491.92     2539.82    119.05 o 
   8  -5   4      463.52      376.95    168.24 o 
 -12  -4   4     2887.14     2609.59    144.61 o 
 -11  -4   4     1194.78     1099.67    117.99 o 
 -10  -4   4     2289.97     2237.62     87.91 o 
  -9  -4   4     3271.38     3287.80    110.92 o 
  -8  -4   4       74.69      113.50     59.92 o 
  -7  -4   4     9211.11     9763.24    140.40 o 
  -6  -4   4      417.58      438.48     58.95 o 
  -5  -4   4     6661.69     6240.44    256.60 o 
  -4  -4   4      100.36       79.78     98.99 o 
  -3  -4   4     9376.66    10706.77    329.67 o 
  -2  -4   4      173.50       34.09     91.17 o 
  -1  -4   4    12091.90    13186.67    167.96 o 
   0  -4   4      104.06      280.70     59.29 o 
   1  -4   4     4046.39     3521.20     80.92 o 
   2  -4   4     5694.69     6015.56     77.93 o 
   3  -4   4     6465.78     6486.79     85.29 o 
   4  -4   4     1706.66     1553.60     58.28 o 
   5  -4   4     4733.60     4128.35     77.89 o 
   6  -4   4     1630.73     1481.07     88.50 o 
   7  -4   4     1623.60     1786.88    108.82 o 
   8  -4   4     2760.85     2705.29    191.22 o 
   9  -4   4      746.02      879.75    178.37 o 
 -12  -3   4      110.80      133.29    116.78 o 
 -11  -3   4     1594.90     1807.41    124.71 o 
 -10  -3   4      114.91       83.50     72.30 o 
  -9  -3   4     7801.86     7871.12    141.66 o 
  -8  -3   4     1086.14     1010.85     63.80 o 
  -7  -3   4     9165.93     9531.23    101.53 o 
  -6  -3   4     1681.88     1566.18     51.83 o 
  -5  -3   4     7585.35     7460.29    186.81 o 
  -4  -3   4     5236.68     4538.50    104.14 o 
  -3  -3   4     3822.13     4986.95     84.77 o 
  -2  -3   4     5024.78     5042.86    191.81 o 
  -1  -3   4      787.49     1082.76     47.02 o 
   0  -3   4     6469.11     7994.74    199.64 o 
   1  -3   4     6647.23     8025.26    149.73 o 
   2  -3   4     7290.42     7682.98     90.65 o 
   3  -3   4     1941.00     1798.39     41.68 o 
   4  -3   4     4380.29     4338.06     50.33 o 
   5  -3   4       45.53       11.79     35.52 o 
   6  -3   4     4742.25     4964.49    107.40 o 
   7  -3   4      257.21      288.17     76.19 o 
   8  -3   4     3825.37     3842.34    112.63 o 
   9  -3   4       36.64       74.42    146.32 o 
  10  -3   4     4679.04     4214.26    229.87 o 
 -12  -2   4       26.17      122.33     93.19 o 
 -11  -2   4     1306.54     1362.86    121.20 o 
 -10  -2   4     1357.37     1305.96    108.57 o 
  -9  -2   4      724.60      946.93    119.42 o 
  -8  -2   4     2329.14     2333.84     73.83 o 
  -7  -2   4     2923.35     2621.62     55.06 o 
  -6  -2   4     5295.75     4926.32     55.30 o 
  -5  -2   4    21683.67    22338.17    161.43 o 
  -4  -2   4     5625.29     4907.77     78.92 o 
  -3  -2   4      202.41      230.06     44.22 o 
  -2  -2   4    11563.67    10716.12     89.26 o 
  -1  -2   4      234.40       71.11     43.44 o 
   0  -2   4      905.46      864.78     35.44 o 
   1  -2   4     1108.67      689.10     30.34 o 
   2  -2   4     7355.36     7728.79    120.29 o 
   3  -2   4     1055.90      844.94     36.15 o 
   4  -2   4     8299.22     8318.00     65.77 o 
   5  -2   4     3093.56     2985.20     51.86 o 
   6  -2   4     2667.59     3012.44     58.28 o 
   7  -2   4     2570.39     2821.36     88.68 o 
   8  -2   4     2986.13     3096.51    258.09 o 
   9  -2   4     2064.71     1873.45    176.57 o 
  10  -2   4     1448.43     1412.10    181.05 o 
 -12  -1   4     1144.37     1168.68    104.03 o 
 -11  -1   4      720.87      857.13     90.16 o 
 -10  -1   4     4599.75     4745.33    299.69 o 
  -9  -1   4     2546.69     2419.85    117.34 o 
  -8  -1   4     9133.06     9281.21    225.12 o 
  -7  -1   4      260.73      204.64     72.57 o 
  -6  -1   4     1301.25     1160.14     71.89 o 
  -5  -1   4      476.32      427.83     34.37 o 
  -4  -1   4     6167.07     6855.55     64.75 o 
  -3  -1   4     3756.66     4783.88     99.59 o 
  -2  -1   4     7896.67     7756.84     71.60 o 
  -1  -1   4      168.30      100.07     31.89 o 
   0  -1   4      437.98      313.57     29.66 o 
   1  -1   4     4140.43     2890.27     32.91 o 
   2  -1   4     1800.40     1737.57     29.21 o 
   3  -1   4    10706.84     9170.31     96.88 o 
   4  -1   4     2761.02     2326.42     33.11 o 
   5  -1   4    15337.52    14661.17    191.36 o 
   6  -1   4      417.91      417.57     34.85 o 
   7  -1   4     4718.74     4532.48     88.11 o 
   8  -1   4       11.63       37.10     62.88 o 
   9  -1   4     4543.79     4503.73    200.34 o 
  10  -1   4       13.36        0.00    101.77 o 
  11  -1   4     4070.75     3935.83    225.44 o 
 -11   0   4       84.46      120.38     89.11 o 
 -10   0   4     3600.85     3904.93    112.46 o 
  -9   0   4        2.75       31.17     73.95 o 
  -8   0   4    15794.34    16655.75    158.30 o 
  -7   0   4     1735.72     1833.86     91.20 o 
  -6   0   4    14797.65    16098.98    129.52 o 
  -5   0   4      120.99      181.96     32.71 o 
  -4   0   4     2406.74     2943.99     37.90 o 
  -3   0   4    13383.12    12936.97    295.89 o 
  -2   0   4     3316.10     3962.02    197.71 o 
  -1   0   4     4203.47     4193.14     91.57 o 
   0   0   4    10658.57     8835.47     63.49 o 
   1   0   4     1536.85      872.59     24.40 o 
   2   0   4       49.73       39.42     46.19 o 
   3   0   4    13755.97    13780.95    191.37 o 
   4   0   4      713.59      458.12     21.22 o 
   5   0   4    35133.92    36983.82    380.88 o 
   6   0   4      160.38      210.20     27.65 o 
   7   0   4     5526.96     5471.31    122.13 o 
   8   0   4     3538.73     3553.73     77.48 o 
   9   0   4     4129.01     4148.25    160.70 o 
  10   0   4     1410.86     1530.06    117.65 o 
  11   0   4     1188.67     1423.12    174.31 o 
 -11   1   4      434.15      416.42    115.10 o 
 -10   1   4      432.95      464.24    110.35 o 
  -9   1   4     1791.89     2021.25    120.97 o 
  -8   1   4     4064.83     4325.93    155.84 o 
  -7   1   4     2867.32     2883.64     88.55 o 
  -6   1   4     4667.54     4848.16    101.47 o 
  -5   1   4     3001.14     2678.96     52.40 o 
  -4   1   4      226.90      155.96     41.59 o 
  -3   1   4    31827.60    29528.73    229.31 o 
  -2   1   4     1196.04      969.64     64.56 o 
  -1   1   4    33132.92    33827.77    882.17 o 
   0   1   4     3932.55     5716.78     69.98 o 
   1   1   4     9654.48     8191.15    129.51 o 
   2   1   4     1290.73     1336.50     34.25 o 
   3   1   4     2787.14     2958.52     34.52 o 
   4   1   4     5223.23     5361.79     55.03 o 
   5   1   4    13355.03    15614.10    115.52 o 
   6   1   4    13498.14    13896.54     97.51 o 
   7   1   4     3565.46     3557.48     46.94 o 
   8   1   4     4774.32     4764.55     73.56 o 
   9   1   4       76.64      141.95     51.06 o 
  10   1   4     4270.63     4731.17    116.45 o 
  11   1   4       87.39      112.37    149.41 o 
  12   1   4     2831.18     2757.88    205.56 o 
 -11   2   4     1970.73     2298.20    139.86 o 
 -10   2   4      510.12      397.76     94.73 o 
  -9   2   4     3648.70     3538.10    167.41 o 
  -8   2   4      255.49      232.46     79.04 o 
  -7   2   4     7361.81     7267.84    124.28 o 
  -6   2   4      203.95      187.90     64.90 o 
  -5   2   4     6509.82     6657.61     81.67 o 
  -4   2   4     1891.21     2179.16     73.15 o 
  -3   2   4     8855.06     8472.79     98.35 o 
  -2   2   4     7970.51     9082.06    558.16 o 
  -1   2   4     4710.95     5559.52     78.43 o 
   0   2   4     2469.15     1357.41     42.63 o 
   1   2   4      523.48      513.92     37.15 o 
   2   2   4    93061.95    92996.02    524.39 o 
   3   2   4      751.56      853.29     26.87 o 
   4   2   4    29953.67    26807.51    245.57 o 
   5   2   4     1164.00     1285.51     42.60 o 
   6   2   4    13288.08    13033.53    200.18 o 
   7   2   4      205.29      149.19     36.45 o 
   8   2   4     5409.18     5148.39     86.97 o 
   9   2   4      154.15      151.25     46.86 o 
  10   2   4     3268.98     3433.47     80.64 o 
  11   2   4      745.08      607.75    150.38 o 
  12   2   4     1159.59     1205.11    178.86 o 
 -10   3   4      425.19      424.06    102.25 o 
  -9   3   4     2010.05     1987.46    111.94 o 
  -8   3   4     1801.26     1911.27    117.70 o 
  -7   3   4     7277.46     7207.51    272.49 o 
  -6   3   4     2316.27     2790.64    173.47 o 
  -5   3   4     2539.77     2920.88     89.20 o 
  -4   3   4     2797.93     3797.77     93.03 o 
  -3   3   4      567.93      702.12    114.02 o 
  -2   3   4    13204.26    14915.38    665.73 o 
  -1   3   4     2068.11     2906.87     90.68 o 
   0   3   4     4942.44     5347.36     99.91 o 
   1   3   4     1759.68     2453.66     32.13 o 
   2   3   4     4344.65     4498.78     82.46 o 
   3   3   4     3004.54     2617.75     42.95 o 
   4   3   4    27605.35    26365.57     96.81 o 
   5   3   4      211.82      273.13     39.13 o 
   6   3   4    21845.93    22082.28    236.11 o 
   7   3   4     2376.92     2845.00    106.58 o 
   8   3   4     2244.50     2054.63     71.02 o 
   9   3   4     3180.29     3360.42     86.88 o 
  10   3   4     1478.46     1574.00     80.90 o 
  11   3   4     2111.03     1888.32     90.21 o 
  12   3   4      602.19      542.57    169.99 o 
  -9   4   4      693.62      855.92    102.06 o 
  -8   4   4     2870.41     2964.87    121.11 o 
  -7   4   4        6.76       31.79     85.89 o 
  -6   4   4     5354.04     5689.47    126.04 o 
  -5   4   4      620.97      679.03     50.40 o 
  -4   4   4     9564.09    10288.04     84.10 o 
  -3   4   4     1045.22     1079.04    120.46 o 
  -2   4   4    16093.88    15544.34    218.03 o 
  -1   4   4    11674.11    11248.95    361.93 o 
   0   4   4     3085.06     2940.95     37.48 o 
   1   4   4     1804.26     1141.43     33.42 o 
   2   4   4     8700.81     9981.38    154.26 o 
   3   4   4     3633.58     3651.38     59.63 o 
   4   4   4     9485.32     9431.05     77.53 o 
   5   4   4    13111.48    14023.70    220.05 o 
   6   4   4     4200.00     4925.98    110.82 o 
   7   4   4     8616.29     9732.28    192.80 o 
   8   4   4       31.98       66.79     57.60 o 
   9   4   4     5292.29     5075.85    129.79 o 
  10   4   4      101.29      107.73     68.76 o 
  11   4   4     2015.34     1899.27     91.00 o 
  12   4   4     1496.07     1405.81    125.83 o 
  -9   5   4        7.30        0.00    101.52 o 
  -8   5   4     2972.03     2948.78    168.64 o 
  -7   5   4      864.88      898.50     99.77 o 
  -6   5   4     5016.91     4689.29    227.19 o 
  -5   5   4     1159.09     1083.08    114.98 o 
  -4   5   4     4878.57     4973.27    211.35 o 
  -3   5   4     1126.03     1388.43    126.37 o 
  -2   5   4     2913.13     3522.54    139.09 o 
  -1   5   4     5588.62     5534.14    153.34 o 
   0   5   4     4373.00     3956.60    150.56 o 
   1   5   4    18231.32    18263.19     87.80 o 
   2   5   4     1877.70     1941.24     68.49 o 
   3   5   4     5711.19     5413.94    103.79 o 
   4   5   4      593.95      920.05     90.37 o 
   5   5   4     5668.04     5111.09    256.76 o 
   6   5   4       23.95       24.82     42.61 o 
   7   5   4     3320.47     3380.80     91.34 o 
   8   5   4     3268.27     3116.41     82.09 o 
   9   5   4     4136.98     4072.72    112.43 o 
  10   5   4     1602.00     1473.78     82.14 o 
  11   5   4     2921.15     2733.61     97.08 o 
  12   5   4      594.26      564.87     85.86 o 
  13   5   4     1021.95     1222.75    187.12 o 
  -8   6   4     1800.44     1784.38    122.72 o 
  -7   6   4     2441.33     2317.60    151.90 o 
  -6   6   4     2077.41     1871.24    114.90 o 
  -5   6   4     4519.90     4715.01    128.87 o 
  -4   6   4      543.42      668.41     87.77 o 
  -3   6   4     4313.09     4480.79    171.64 o 
  -2   6   4      122.38      185.91    105.12 o 
  -1   6   4     4342.28     4218.95    152.16 o 
   0   6   4       15.21       15.88     27.11 o 
   1   6   4     9676.40    10878.13    201.18 o 
   2   6   4     1095.38     1177.80    101.76 o 
   3   6   4     8754.70     8288.02    108.20 o 
   4   6   4     3508.28     3323.33    117.31 o 
   5   6   4     5064.71     5387.03    144.53 o 
   6   6   4     6055.00     6266.39    148.58 o 
   7   6   4     6162.45     6180.10    120.41 o 
   8   6   4     2318.06     2174.59    104.29 o 
   9   6   4      538.58      532.77     72.73 o 
  10   6   4     3922.92     4026.41    103.85 o 
  11   6   4        7.04       17.60     78.39 o 
  12   6   4     1395.94     1471.53    100.05 o 
  13   6   4       17.33        8.10    116.73 o 
  -7   7   4     2475.41     2476.65    130.79 o 
  -6   7   4       83.99       72.74    137.53 o 
  -5   7   4     2393.78     2336.74    119.96 o 
  -4   7   4       95.96        8.08     92.06 o 
  -3   7   4     3890.10     3901.58    170.14 o 
  -2   7   4      568.53      554.59    119.64 o 
  -1   7   4     1457.70     1559.86    129.85 o 
   0   7   4     1808.32     1365.33    120.55 o 
   1   7   4     3241.85     3585.79    116.08 o 
   2   7   4     1660.22     1624.38     66.50 o 
   3   7   4     1211.25     1434.28    113.50 o 
   4   7   4     5693.52     5448.32    149.77 o 
   5   7   4      395.46      351.40     66.13 o 
   6   7   4     6081.22     6091.64    165.45 o 
   7   7   4      389.02      366.61    107.55 o 
   8   7   4     8408.49     8994.81    149.40 o 
   9   7   4       48.59       75.46     88.10 o 
  10   7   4     6890.94     6930.65    250.07 o 
  11   7   4      278.77      237.51     97.93 o 
  12   7   4     1933.03     2093.40    104.53 o 
  -6   8   4      414.82      245.09    108.85 o 
  -5   8   4     2367.91     2000.30    127.89 o 
  -4   8   4     1985.15     1973.32    118.84 o 
  -3   8   4     1813.03     1731.67    171.09 o 
  -2   8   4     2633.17     2593.66    170.99 o 
  -1   8   4      406.40      216.28    127.71 o 
   0   8   4     6704.57     6435.03    191.45 o 
   1   8   4      175.69      158.43     44.39 o 
   2   8   4    10503.08    10324.67    359.20 o 
   3   8   4      723.16     1072.63    124.04 o 
   4   8   4     5276.58     5362.30    162.25 o 
   5   8   4      689.60      650.46     81.80 o 
   6   8   4     5012.59     4216.74    163.93 o 
   7   8   4     2810.90     2580.53    147.40 o 
   8   8   4     2329.60     2505.76    148.73 o 
   9   8   4     1574.67     1652.31    157.14 o 
  10   8   4     2913.73     3158.15    133.24 o 
  11   8   4     2354.78     2231.40    124.89 o 
  12   8   4      597.42      661.22    113.63 o 
  -5   9   4       32.77       39.99    111.45 o 
  -4   9   4     2148.58     2040.71    128.99 o 
  -3   9   4      377.16      448.07    148.86 o 
  -2   9   4     6566.01     6980.73    230.38 o 
  -1   9   4       57.68       59.09    135.34 o 
   0   9   4     1966.69     1894.18    153.34 o 
   1   9   4     1960.98     2079.79    152.43 o 
   2   9   4     4331.03     4152.74    170.86 o 
   3   9   4     3426.02     3484.40    159.52 o 
   4   9   4     4146.95     4218.41    171.70 o 
   5   9   4     4436.66     4639.67    124.72 o 
   6   9   4      729.66      616.40    128.34 o 
   7   9   4     1354.37     1414.71    141.96 o 
   8   9   4      821.60      875.43    140.49 o 
   9   9   4     3384.91     3072.63    176.09 o 
  10   9   4      461.64      545.02    110.60 o 
  11   9   4     1869.88     1950.53    125.95 o 
  12   9   4        0.63       35.48    144.43 o 
  -4  10   4     1045.92      879.31    123.76 o 
  -3  10   4     2120.88     2201.44    187.03 o 
  -2  10   4     2029.56     2086.00    187.03 o 
  -1  10   4     2126.09     2043.41    179.59 o 
   0  10   4     2148.22     2109.87    168.48 o 
   1  10   4     7490.22     7501.82    224.87 o 
   3  10   4     3276.68     3683.89    179.75 o 
   5  10   4     5511.30     5312.03    188.75 o 
   6  10   4       69.19      138.68    145.14 o 
   7  10   4     6710.09     6337.26    208.87 o 
   8  10   4      365.54      620.01    154.64 o 
   9  10   4     2061.32     2046.25    166.81 o 
  10  10   4       19.89       47.53    113.27 o 
  11  10   4     1780.42     1678.12    127.85 o 
  -3  11   4     2303.29     2535.12    208.61 o 
  -2  11   4      247.86      261.27    159.70 o 
  -1  11   4     4718.33     4788.31    220.93 o 
   0  11   4      310.35      267.72    151.15 o 
   1  11   4     3470.45     3509.58    194.52 o 
   2  11   4       62.00      131.83    144.66 o 
   3  11   4     4966.05     4919.30    203.57 o 
   4  11   4     1160.11     1151.57    157.00 o 
   5  11   4     2889.25     2577.04    125.66 o 
   6  11   4     1713.72     1611.38    173.44 o 
   7  11   4       59.94       98.49    148.35 o 
   8  11   4     3601.77     3444.50    198.53 o 
   9  11   4     2677.91     2455.68    193.55 o 
  10  11   4     2358.16     2393.68    194.03 o 
  11  11   4       79.14      109.22    124.10 o 
  -1  12   4     1832.98     1850.75    191.70 o 
   0  12   4      162.52      119.31    160.47 o 
   1  12   4     2390.39     2174.22    195.74 o 
   2  12   4     1864.95     2039.74    185.51 o 
   3  12   4      167.19      139.40    160.25 o 
   4  12   4     3535.08     3747.37    207.32 o 
   5  12   4      580.51      537.78    118.78 o 
   6  12   4     3682.28     3717.48    205.87 o 
   7  12   4       14.42        0.00    151.55 o 
   8  12   4      297.87      391.28    166.67 o 
   9  12   4       44.45      117.55    165.19 o 
  10  12   4     1686.27     1561.19    185.80 o 
   2  13   4     2073.96     2045.89    202.50 o 
   3  13   4       38.38      141.59    168.34 o 
   4  13   4     1470.14     1453.61    134.36 o 
   5  13   4      139.75       68.61    116.82 o 
   6  13   4     3968.62     3874.19    228.14 o 
   7  13   4      531.22      534.92    176.76 o 
   8  13   4     1543.27     1482.84    198.99 o 
  -6 -12   5      233.79      142.88    162.34 o 
  -5 -12   5     1390.39     1267.98    180.03 o 
  -4 -12   5     1133.26     1169.72    172.66 o 
  -3 -12   5      765.06      656.66    160.14 o 
  -2 -12   5     1671.93     1506.91    178.65 o 
  -9 -11   5      449.74      547.04    179.75 o 
  -8 -11   5     1421.27     1554.18    190.38 o 
  -7 -11   5       54.32      104.37    160.58 o 
  -6 -11   5     1763.77     1993.20    181.86 o 
  -5 -11   5      169.98       78.35    143.60 o 
  -4 -11   5     2113.15     2118.66    178.76 o 
  -2 -11   5     3538.58     3571.53    191.59 o 
  -1 -11   5       18.89       71.27    128.93 o 
   0 -11   5     2700.71     2667.32    178.89 o 
   1 -11   5      579.09      562.21     93.20 o 
 -10 -10   5     2980.62     3081.03    224.84 o 
  -9 -10   5       16.48        0.00    162.26 o 
  -8 -10   5     1885.98     1908.39    180.03 o 
  -7 -10   5       21.88        0.00    144.16 o 
  -6 -10   5     1267.60     1409.57    162.26 o 
  -5 -10   5       72.42       78.20    145.41 o 
  -4 -10   5     2867.20     2916.62    169.91 o 
  -3 -10   5     2084.63     1937.94    166.09 o 
  -2 -10   5     4333.49     4163.92    183.58 o 
  -1 -10   5     1022.19      888.80    139.84 o 
   0 -10   5      522.07      658.44     98.73 o 
   1 -10   5     1839.06     1823.28     95.51 o 
   2 -10   5      385.27      417.76     86.51 o 
   3 -10   5     1637.36     1848.11    134.13 o 
 -11  -9   5      254.82      185.25    165.60 o 
 -10  -9   5     2405.79     2241.62    342.63 o 
  -9  -9   5     1418.47     1268.35    165.96 o 
  -8  -9   5     1745.94     1915.22    148.27 o 
  -7  -9   5      557.06      455.68    146.63 o 
  -6  -9   5     2370.46     2509.59    171.23 o 
  -5  -9   5     1118.20     1072.76    148.34 o 
  -4  -9   5      574.91      584.91    134.73 o 
  -3  -9   5     3532.18     3475.37    165.55 o 
  -2  -9   5     1104.22     1272.54    136.18 o 
  -1  -9   5     6075.19     5858.10    189.63 o 
   0  -9   5      209.90      158.42     69.96 o 
   1  -9   5     1935.81     2015.20    110.34 o 
   2  -9   5      315.97      274.15     77.82 o 
   3  -9   5     1728.11     1748.14    129.40 o 
   4  -9   5       59.70       70.74    102.90 o 
 -11  -8   5     1584.23     1565.01    187.22 o 
 -10  -8   5     1993.35     1899.88     96.01 o 
  -9  -8   5     5122.90     4717.34    144.75 o 
  -8  -8   5     1322.94     1613.94    121.95 o 
  -7  -8   5     5609.50     5721.05    401.98 o 
  -6  -8   5      192.69      244.23    126.27 o 
  -5  -8   5     5878.71     5781.67    193.96 o 
  -4  -8   5      126.46      101.80    118.19 o 
  -3  -8   5     5867.94     5743.20    173.98 o 
  -2  -8   5       27.44       53.30    113.06 o 
  -1  -8   5     7242.76     7334.03    185.72 o 
   0  -8   5     3498.70     3506.95     87.22 o 
   1  -8   5     2032.13     1975.89     75.07 o 
   2  -8   5     3322.48     3650.26    125.25 o 
   3  -8   5      736.98      786.54    103.68 o 
   4  -8   5     1489.38     1477.10    112.55 o 
   5  -8   5     1373.11     1403.85    115.27 o 
 -12  -7   5        6.81        0.00    169.64 o 
 -11  -7   5     1046.28     1173.39    186.70 o 
 -10  -7   5       79.57       85.07     91.70 o 
  -9  -7   5     2829.80     2797.13    130.72 o 
  -8  -7   5      266.72      165.52    100.21 o 
  -7  -7   5     2314.94     2379.81    127.60 o 
  -6  -7   5       28.59       37.35    115.45 o 
  -5  -7   5     1742.08     1737.99    135.65 o 
  -4  -7   5     5328.41     5248.31    167.98 o 
  -3  -7   5     2070.14     2295.96    130.45 o 
  -2  -7   5     2772.05     2549.03    125.11 o 
  -1  -7   5     5029.54     4874.30    151.55 o 
   0  -7   5     6142.22     5803.65     92.30 o 
   1  -7   5      111.01      190.92     59.61 o 
   2  -7   5     3707.83     4026.74     86.10 o 
   3  -7   5      147.40      223.99     60.36 o 
   4  -7   5     2213.77     2072.26    111.65 o 
   5  -7   5        0.50       28.61     95.10 o 
   6  -7   5     2943.38     2506.39    205.61 o 
 -12  -6   5      838.48      727.14    125.23 o 
 -11  -6   5     2279.62     1944.41    130.92 o 
 -10  -6   5      108.06       95.47     88.43 o 
  -9  -6   5      978.94      967.61     80.87 o 
  -8  -6   5      659.75      711.53    104.13 o 
  -7  -6   5      774.27      685.89     96.00 o 
  -6  -6   5     3860.99     3201.47    258.69 o 
  -5  -6   5     1668.63     1691.31    124.36 o 
  -4  -6   5     8249.76     7835.52    176.70 o 
  -3  -6   5       70.28       85.19     95.58 o 
  -2  -6   5     6480.35     6171.13    152.94 o 
  -1  -6   5       19.98        0.00     82.28 o 
   0  -6   5     9731.15     9311.74    175.84 o 
   1  -6   5     1245.68     1241.76     59.84 o 
   2  -6   5     8789.08     9204.61    105.83 o 
   3  -6   5     2003.64     1837.95     69.01 o 
   4  -6   5     3608.29     3736.74     81.70 o 
   5  -6   5     4378.04     4224.48    124.17 o 
   6  -6   5     1583.56     1692.21    107.31 o 
   7  -6   5     1212.18     1241.77    182.43 o 
 -12  -5   5     2190.65     2153.17    141.44 o 
 -11  -5   5     1512.49     1367.43    120.41 o 
 -10  -5   5     1277.02     1243.26     80.94 o 
  -9  -5   5      389.70      399.08     68.18 o 
  -8  -5   5     5434.05     5545.74    143.55 o 
  -7  -5   5      292.90      296.00     82.73 o 
  -6  -5   5     6011.02     5867.90    131.35 o 
  -5  -5   5      347.32      245.61    104.05 o 
  -4  -5   5     4034.09     3699.92    136.66 o 
  -3  -5   5     1286.87     1238.00    106.09 o 
  -2  -5   5     4850.14     4785.29    129.18 o 
  -1  -5   5     1883.77     2148.18    103.45 o 
   0  -5   5     9384.03     8803.00    158.47 o 
   1  -5   5    15794.45    16747.57    103.94 o 
   2  -5   5     2157.23     2056.12     64.61 o 
   3  -5   5     2165.83     1763.01     64.88 o 
   4  -5   5     3043.27     2991.74     74.85 o 
   5  -5   5     2318.28     2360.74     73.25 o 
   6  -5   5        6.25       54.82     80.36 o 
   7  -5   5     8382.61     7985.42    257.49 o 
   8  -5   5       33.28        0.00    163.02 o 
 -12  -4   5      881.92      874.30    127.25 o 
 -11  -4   5        6.08       30.07    108.28 o 
 -10  -4   5     2310.49     2346.54     88.08 o 
  -9  -4   5        8.82       51.67     63.53 o 
  -8  -4   5     4209.63     4369.35    105.64 o 
  -7  -4   5     5444.95     5144.70     78.12 o 
  -6  -4   5     5195.04     5615.35    167.92 o 
  -5  -4   5     5390.41     5122.52    514.86 o 
  -4  -4   5     2721.20     2889.33    123.19 o 
  -3  -4   5     8493.22     8261.84    106.18 o 
  -2  -4   5       95.69      247.59     91.67 o 
  -1  -4   5    11072.45    12705.35    167.10 o 
   0  -4   5     1501.48     1817.83     88.36 o 
   1  -4   5    11364.07    11794.17     98.30 o 
   2  -4   5       18.12        0.00     47.37 o 
   3  -4   5     6427.04     5968.61     80.70 o 
   4  -4   5       39.76       50.03     48.60 o 
   5  -4   5     8139.28     8040.93    113.16 o 
   6  -4   5      403.71      514.48     61.46 o 
   7  -4   5     1570.39     1401.30     94.03 o 
   8  -4   5     1246.03     1066.75    169.65 o 
   9  -4   5     2571.18     2254.01    190.99 o 
 -12  -3   5     3773.85     3740.09    158.39 o 
 -11  -3   5     1116.40     1127.16    116.58 o 
 -10  -3   5     1066.54     1005.60    110.16 o 
  -9  -3   5       94.08      188.34     63.63 o 
  -8  -3   5      174.54      161.62     57.48 o 
  -7  -3   5     9459.02     9155.91    137.96 o 
  -6  -3   5     1200.66     1281.22     48.80 o 
  -5  -3   5    14197.33    13066.63    128.49 o 
  -4  -3   5     1454.37     1718.06     69.91 o 
  -3  -3   5    20914.64    19536.78    382.63 o 
  -2  -3   5     2794.21     2040.65    178.94 o 
  -1  -3   5    13121.29    13895.47    124.88 o 
   0  -3   5     2563.23     2255.67     63.64 o 
   1  -3   5    36831.86    40877.71    344.82 o 
   2  -3   5     2811.37     2841.35     72.06 o 
   3  -3   5     4812.96     4799.04     76.10 o 
   4  -3   5     1440.92     1375.90     36.76 o 
   5  -3   5     1924.07     2194.81     79.10 o 
   6  -3   5     6013.57     6362.52    103.13 o 
   7  -3   5      488.75      579.67     74.93 o 
   8  -3   5     5210.49     4902.62    206.03 o 
   9  -3   5      295.07      325.45    162.18 o 
  10  -3   5     1669.21     1559.11    187.53 o 
 -12  -2   5      216.41      132.58    117.29 o 
 -11  -2   5     1663.46     1594.79    125.97 o 
 -10  -2   5        3.43       73.79    100.47 o 
  -9  -2   5     7378.54     7199.00    166.39 o 
  -8  -2   5      230.33      215.85     56.53 o 
  -7  -2   5     6072.30     5810.99     66.60 o 
  -6  -2   5       75.52      105.19     31.67 o 
  -5  -2   5    16667.49    17674.30    116.51 o 
  -4  -2   5     5813.84     6333.07    107.40 o 
  -3  -2   5     6077.98     4779.05     86.54 o 
  -2  -2   5     8938.32     9904.45     87.37 o 
  -1  -2   5     7887.83     6797.51    227.06 o 
   0  -2   5     6508.73     5684.78     64.94 o 
   1  -2   5     9946.20     9573.82    116.63 o 
   2  -2   5    17988.67    15605.40     80.85 o 
   3  -2   5       75.81       61.60     32.54 o 
   4  -2   5     5542.15     5360.94     55.75 o 
   5  -2   5        8.55       31.11     25.99 o 
   6  -2   5     3912.04     3676.80     54.17 o 
   7  -2   5      883.86      771.10     68.77 o 
   8  -2   5     4484.54     4391.32    105.53 o 
   9  -2   5      626.88      632.54    155.33 o 
  10  -2   5     2760.79     2922.59    202.10 o 
 -12  -1   5      188.72      148.50     97.30 o 
 -11  -1   5     1536.41     1473.86     98.16 o 
 -10  -1   5     1296.94     1378.81    118.89 o 
  -9  -1   5      864.84      997.56    106.40 o 
  -8  -1   5     1261.68     1229.63     97.07 o 
  -7  -1   5     2177.74     2314.38     64.37 o 
  -6  -1   5     8044.85     8306.19     83.26 o 
  -5  -1   5     1553.31     1688.49     40.03 o 
  -4  -1   5    15873.98    17013.50     73.37 o 
  -3  -1   5       67.52      111.63     24.32 o 
  -2  -1   5    17329.81    19489.32    251.77 o 
  -1  -1   5     3258.70     2856.39     51.66 o 
   0  -1   5     4836.67     4492.55     46.70 o 
   1  -1   5     2016.83     1512.18     28.13 o 
   2  -1   5    17655.32    15853.31    183.96 o 
   3  -1   5      506.87      391.38     28.70 o 
   4  -1   5     7963.94     7010.73    143.88 o 
   5  -1   5     3332.26     3443.77     40.67 o 
   6  -1   5      681.71      603.79     31.60 o 
   7  -1   5     3806.06     3811.21     58.64 o 
   8  -1   5      643.22      571.15     69.61 o 
   9  -1   5     3088.40     3043.08    184.84 o 
  10  -1   5      660.99      602.17    106.06 o 
  11  -1   5     3457.51     3361.06    149.14 o 
 -11   0   5      485.52      378.06     95.53 o 
 -10   0   5     3433.53     3799.96    116.41 o 
  -9   0   5      515.83      501.93     81.48 o 
  -8   0   5     6896.35     6764.56    142.60 o 
  -7   0   5       27.56       43.86     52.72 o 
  -6   0   5     2531.56     2267.24     89.09 o 
  -5   0   5      493.44      457.47     36.28 o 
  -4   0   5    19502.60    18863.86    308.73 o 
  -3   0   5     9775.47    10683.95    123.77 o 
  -2   0   5     9753.51     9843.74    148.35 o 
  -1   0   5      427.62      416.63     17.92 o 
   0   0   5      301.06      324.73     22.91 o 
   1   0   5      202.32      437.81     21.39 o 
   2   0   5     7129.70     6628.57     79.75 o 
   3   0   5      309.95      406.35     45.00 o 
   4   0   5     5129.22     5372.68    137.47 o 
   5   0   5    11393.13    11327.28    134.66 o 
   6   0   5     3042.92     3426.84     53.39 o 
   7   0   5     6492.85     6959.42     98.68 o 
   8   0   5     1168.04     1320.67     58.77 o 
   9   0   5     2699.71     2819.87    117.81 o 
  10   0   5       29.26       33.92     94.31 o 
  11   0   5     2144.13     2013.88    176.94 o 
 -11   1   5       59.33      147.91    115.59 o 
 -10   1   5     1496.28     1669.04    120.61 o 
  -9   1   5       56.55       47.86     98.72 o 
  -8   1   5     4719.13     4542.48     95.93 o 
  -7   1   5       29.08       41.42     56.16 o 
  -6   1   5     5287.75     4629.65     63.85 o 
  -5   1   5     4811.47     4781.64    100.93 o 
  -4   1   5     4720.14     4859.05     55.90 o 
  -3   1   5    25359.03    28420.24    208.61 o 
  -2   1   5    10194.32     9208.78    320.84 o 
  -1   1   5     1144.89     1229.30     91.69 o 
   0   1   5      854.72     1130.51     38.75 o 
   1   1   5    14962.21    17938.25    128.49 o 
   2   1   5     7186.37     7171.44    177.89 o 
   3   1   5     5495.43     4740.30     93.16 o 
   4   1   5      245.72      166.01     30.72 o 
   5   1   5     6969.89     6832.62    188.06 o 
   6   1   5     3096.64     3050.17     33.50 o 
   7   1   5     9690.86    10269.76    148.23 o 
   8   1   5     1522.56     1508.53     54.64 o 
   9   1   5     7890.48     7819.81    159.27 o 
  10   1   5     1400.58     1346.09    150.40 o 
  11   1   5      520.58      632.96    147.35 o 
  12   1   5     1269.33     1353.07    183.07 o 
 -10   2   5      662.23      730.72    165.80 o 
  -9   2   5     1998.47     2072.15    104.58 o 
  -8   2   5     1902.78     1835.25     95.08 o 
  -7   2   5     4317.59     4679.84    108.18 o 
  -6   2   5      514.95      417.89     65.19 o 
  -5   2   5     5198.19     5310.82    120.91 o 
  -4   2   5      437.19      432.11     56.86 o 
  -3   2   5    19233.33    22773.97    542.54 o 
  -2   2   5      675.80      912.01     61.07 o 
  -1   2   5     4001.47     4044.48    140.01 o 
   0   2   5     3220.68     2207.81     65.46 o 
   1   2   5     3014.94     3415.36     50.84 o 
   2   2   5    78535.97    78643.90    501.36 o 
   3   2   5     6775.19     6005.52     67.27 o 
   4   2   5     7965.65     8647.74    110.30 o 
   5   2   5     4698.18     3973.67     84.61 o 
   6   2   5     5514.78     6056.34    117.52 o 
   7   2   5      345.82      262.62     35.98 o 
   8   2   5     4666.28     4870.40     65.21 o 
   9   2   5       65.70      101.80     43.49 o 
  10   2   5     2963.70     2657.84     99.11 o 
  11   2   5       32.15       74.63    134.31 o 
  12   2   5     3091.61     3051.00    207.60 o 
 -10   3   5      433.96      424.33    161.95 o 
  -9   3   5     2774.43     3110.10    213.73 o 
  -8   3   5        8.05      144.51     82.07 o 
  -7   3   5     5365.22     5752.40    158.62 o 
  -6   3   5      101.54      176.99     72.52 o 
  -5   3   5     6142.56     5951.40    218.84 o 
  -4   3   5     2324.54     1981.79     75.17 o 
  -3   3   5     8954.64     9182.94    183.16 o 
  -2   3   5    17814.13    20224.68   1431.65 o 
  -1   3   5     7195.53     7053.10    177.75 o 
   0   3   5     3772.88     3280.25     73.89 o 
   1   3   5    10552.85    10525.83    173.38 o 
   2   3   5      100.19      111.63     35.22 o 
   3   3   5    10389.72    10681.42     88.90 o 
   4   3   5    19333.47    21309.59     89.75 o 
   5   3   5        4.08       71.61     35.87 o 
   6   3   5     9357.38    11061.89    124.47 o 
   7   3   5      918.41      916.37     39.91 o 
   8   3   5     4028.72     4228.78     82.29 o 
   9   3   5      608.90      506.53     64.42 o 
  10   3   5     2265.26     2096.45    113.50 o 
  11   3   5      862.78     1119.83    114.41 o 
  12   3   5     1120.43     1095.82    176.52 o 
  -9   4   5     1886.22     1797.02    111.90 o 
  -8   4   5     2268.57     2279.35    113.42 o 
  -7   4   5     2448.10     2474.78    132.23 o 
  -6   4   5     3832.89     4068.75    112.80 o 
  -5   4   5     3154.36     3016.92     97.50 o 
  -4   4   5    13879.65    14241.71    150.68 o 
  -3   4   5     3659.72     3959.75    150.97 o 
  -2   4   5    14229.79    14662.38     97.89 o 
  -1   4   5      339.96      325.39     39.74 o 
   0   4   5    11136.15    11234.01    170.33 o 
   1   4   5      220.89       39.87     36.78 o 
   2   4   5    20174.18    18383.62    266.94 o 
   3   4   5      297.10      181.15     36.25 o 
   4   4   5     8350.02     9090.37    172.93 o 
   5   4   5       43.45      121.26     41.30 o 
   6   4   5     8439.43     9377.22    125.44 o 
   7   4   5     4234.01     3948.97     91.20 o 
   8   4   5     1068.55     1129.24     71.01 o 
   9   4   5     3273.66     3171.77     85.60 o 
  10   4   5      546.21      569.63     72.37 o 
  11   4   5     2243.12     2457.36     94.00 o 
  12   4   5       24.54       35.25    107.53 o 
  -9   5   5      381.13      302.24    105.26 o 
  -8   5   5     3805.43     3794.73    132.68 o 
  -7   5   5      112.49       81.88     89.28 o 
  -6   5   5     5911.60     6365.29    186.56 o 
  -5   5   5      196.77      207.94     83.73 o 
  -4   5   5     6924.38     7230.87    166.29 o 
  -3   5   5        7.52        0.00    111.98 o 
  -2   5   5    16875.27    17854.41    245.30 o 
  -1   5   5     1339.45     1202.92     49.02 o 
   0   5   5    17031.99    18745.27    312.21 o 
   1   5   5     8791.18     9545.04     69.20 o 
   2   5   5     7834.00     7159.47     97.14 o 
   3   5   5     6856.36     6952.84    269.18 o 
   4   5   5     2761.77     2632.62    102.47 o 
   5   5   5     9913.62     9461.11    305.40 o 
   6   5   5      916.83      942.90     60.33 o 
   7   5   5     4183.57     3969.89     81.28 o 
   8   5   5      130.90      162.03     60.45 o 
   9   5   5     7427.64     7382.85    157.79 o 
  10   5   5       90.42      170.84     70.16 o 
  11   5   5     1688.10     1883.71     91.46 o 
  12   5   5      125.35       77.88    111.51 o 
  -8   6   5     3805.59     3407.23    139.99 o 
  -7   6   5      863.37      682.31    107.20 o 
  -6   6   5     5022.62     4972.41    145.44 o 
  -5   6   5     2517.15     2082.91    111.55 o 
  -4   6   5     3183.42     3041.39    111.39 o 
  -3   6   5     3357.46     3519.55    159.02 o 
  -2   6   5     3216.08     3639.36    150.55 o 
  -1   6   5     2838.68     2520.54    136.82 o 
   0   6   5     1502.94     1563.69     40.77 o 
   1   6   5    17000.74    17223.81    217.13 o 
   2   6   5      149.22      764.65    189.52 o 
   3   6   5    13138.10    14250.62    195.37 o 
   4   6   5      614.26      541.05     90.98 o 
   5   6   5     5460.80     5186.23     94.15 o 
   6   6   5      372.57      410.52     94.64 o 
   7   6   5     5283.51     5796.56     82.60 o 
   8   6   5     2734.71     2929.48    168.89 o 
   9   6   5     2604.28     2759.52     89.77 o 
  10   6   5      723.82      768.10     79.69 o 
  11   6   5     1436.42     1549.99     90.91 o 
  12   6   5      965.90      850.61     89.95 o 
  -7   7   5     1718.87     1855.57    123.60 o 
  -6   7   5      782.82      686.27    108.08 o 
  -5   7   5     2216.18     2064.33    160.04 o 
  -4   7   5      477.45      191.03    131.85 o 
  -3   7   5     5199.14     4898.08    189.82 o 
  -2   7   5        0.85       46.00    124.58 o 
  -1   7   5     3658.93     3874.76    161.13 o 
   0   7   5      359.22      505.90    111.13 o 
   1   7   5    13152.11    12511.93    127.35 o 
   2   7   5      841.99      681.40     51.49 o 
   3   7   5     2220.56     2173.62    123.51 o 
   4   7   5     2543.85     2703.70    123.30 o 
   5   7   5     1350.55     1381.71     76.93 o 
   6   7   5     1689.76     1342.62    110.32 o 
   7   7   5      436.51      505.16    107.11 o 
   8   7   5     5058.33     4966.68    125.46 o 
   9   7   5     1565.42     1753.42    104.13 o 
  10   7   5     5809.49     5710.71    324.05 o 
  11   7   5      365.62      316.36    100.77 o 
  12   7   5     2227.66     2247.03    103.74 o 
  -6   8   5        7.39       59.58    153.76 o 
  -5   8   5     2677.18     2664.25    129.91 o 
  -4   8   5      360.38      482.70    102.02 o 
  -3   8   5     4013.57     4000.95    191.42 o 
  -2   8   5      185.64      162.53    131.92 o 
  -1   8   5      961.06      997.46    140.97 o 
   0   8   5     2529.68     2657.25    152.68 o 
   1   8   5     2370.15     2302.41     90.56 o 
   2   8   5     9926.53    10033.02    165.70 o 
   3   8   5     3107.74     2748.71    140.28 o 
   4   8   5     6397.59     6032.73    170.85 o 
   5   8   5       82.33      123.71    103.72 o 
   6   8   5     1832.10     2349.30    136.05 o 
   7   8   5      655.95      639.38    116.88 o 
   8   8   5     4029.01     4160.70    164.16 o 
   9   8   5       53.77      202.85     94.95 o 
  10   8   5     3474.09     3357.74    128.60 o 
  11   8   5      706.99      642.11    151.03 o 
  12   8   5     1558.95     1569.20    126.77 o 
  -5   9   5      468.10      569.76    117.22 o 
  -4   9   5     2193.12     2413.45    133.14 o 
  -3   9   5      226.13      266.24    160.06 o 
  -2   9   5     6523.55     6464.93    225.38 o 
  -1   9   5     1983.09     2014.90    171.60 o 
   0   9   5     3545.09     3506.84    182.27 o 
   1   9   5      312.80      322.21    125.55 o 
   2   9   5     9164.98     9418.76    221.62 o 
   3   9   5      117.71      103.23    124.14 o 
   4   9   5     1942.79     1828.75    139.03 o 
   5   9   5       76.43       53.94    112.71 o 
   6   9   5     2680.09     3168.79    109.07 o 
   7   9   5     3491.01     3460.94    164.32 o 
   8   9   5     1761.24     1652.96    156.68 o 
   9   9   5     1147.60     1231.07    151.17 o 
  10   9   5     1578.59     1564.75    119.40 o 
  11   9   5     1467.33     1320.95    115.89 o 
  12   9   5      129.50      136.53    111.16 o 
  -4  10   5     1810.67     2053.42    136.03 o 
  -3  10   5      543.13      539.45    168.22 o 
  -2  10   5     2639.84     2526.84    187.59 o 
  -1  10   5      799.14      781.67    159.12 o 
   0  10   5     2653.58     2801.16    180.59 o 
   1  10   5     3326.35     2986.35    174.81 o 
   2  10   5     1739.22     1688.67    161.51 o 
   3  10   5     2784.44     2376.55    160.92 o 
   4  10   5     3197.50     3007.48    169.27 o 
   5  10   5     2154.74     2257.65    157.46 o 
   6  10   5      509.49      543.63     97.55 o 
   7  10   5      424.18      458.41    138.64 o 
   8  10   5      881.56     1176.10    158.37 o 
   9  10   5     2627.71     2605.16    180.15 o 
  10  10   5       76.17      113.52    110.58 o 
  11  10   5     1872.90     2028.03    130.17 o 
  -3  11   5     1756.14     1452.31    196.26 o 
  -2  11   5     1036.86     1379.73    179.03 o 
  -1  11   5     1864.68     1978.17    188.84 o 
   0  11   5     2374.05     2671.95    187.27 o 
   1  11   5     3969.51     3669.60    201.96 o 
   2  11   5      814.73      578.72    153.11 o 
   3  11   5     7592.13     7584.10    236.69 o 
   4  11   5      306.88      375.35    142.25 o 
   5  11   5     3025.59     2890.92    183.56 o 
   6  11   5      192.37      273.05     99.79 o 
   7  11   5     2002.49     2005.94    180.01 o 
   8  11   5     1080.17     1029.42    165.39 o 
   9  11   5     4297.32     4740.80    216.02 o 
  10  11   5       41.24       53.49    147.04 o 
  11  11   5     2084.55     2413.56    213.14 o 
  -1  12   5     1702.66     1703.07    190.50 o 
   0  12   5      132.17      221.65    162.44 o 
   1  12   5     2762.36     2662.57    202.38 o 
   2  12   5      372.21      303.94    155.05 o 
   3  12   5     1474.52     1550.41    182.55 o 
   4  12   5     1411.97     1367.30    172.65 o 
   5  12   5     2868.17     2909.36    140.37 o 
   6  12   5      930.98     1030.82    117.22 o 
   7  12   5      118.53      320.89    162.60 o 
   8  12   5      225.89      287.94    155.58 o 
   9  12   5      109.44      102.41    163.35 o 
  10  12   5     2458.10     2535.78    205.77 o 
   2  13   5      980.50     1008.84    189.37 o 
   3  13   5     1153.60     1256.83    192.22 o 
   4  13   5     1269.02     1436.89    185.44 o 
   5  13   5       93.46      129.13    116.38 o 
   6  13   5     2032.05     1921.89    140.73 o 
   7  13   5       35.05        7.26    169.98 o 
   8  13   5      872.69      833.35    181.32 o 
  -5 -12   6     2417.78     2382.20    194.38 o 
  -4 -12   6       63.67      236.14    166.87 o 
  -8 -11   6      169.91      114.16    172.48 o 
  -7 -11   6     1159.71     1329.32    174.94 o 
  -6 -11   6      320.46      221.14    157.99 o 
  -5 -11   6     1157.26     1103.38    168.00 o 
  -4 -11   6     2296.18     2304.51    184.39 o 
  -3 -11   6      554.38      673.38    157.75 o 
  -2 -11   6     1980.80     1925.82    167.50 o 
  -1 -11   6      965.78      981.67    157.43 o 
   0 -11   6     2538.51     2467.98    134.10 o 
 -10 -10   6     1828.56     1869.43    201.97 o 
  -9 -10   6      590.70      662.45    178.09 o 
  -8 -10   6     1675.76     1768.43    141.28 o 
  -7 -10   6      271.76      362.90    157.62 o 
  -6 -10   6     2101.56     2150.97    176.18 o 
  -5 -10   6      696.56      591.11    150.94 o 
  -4 -10   6     6194.92     5777.74    206.56 o 
  -3 -10   6       68.99       19.07    135.32 o 
  -2 -10   6     3154.11     3104.60    176.45 o 
  -1 -10   6        4.38        0.00    127.67 o 
   0 -10   6     1571.56     1653.45    145.43 o 
   1 -10   6      877.61      895.26     86.71 o 
   2 -10   6     1888.75     1855.37    127.66 o 
 -10  -9   6     2978.80     2712.33    288.34 o 
  -9  -9   6        0.03       29.42    149.35 o 
  -8  -9   6     2390.77     2453.01    134.65 o 
  -6  -9   6     1357.30     1342.59    159.68 o 
  -5  -9   6       14.68       38.52    137.57 o 
  -4  -9   6     3035.63     2755.98    162.26 o 
  -3  -9   6      792.35      874.81    136.04 o 
  -2  -9   6     4791.47     4494.59    179.63 o 
  -1  -9   6     2255.50     2127.83    199.96 o 
   0  -9   6     1837.75     1807.03    100.20 o 
   1  -9   6     2242.89     2549.32     96.02 o 
   2  -9   6       82.73       88.44     75.48 o 
   3  -9   6     1829.22     2028.20    225.64 o 
   4  -9   6      278.01      328.30    111.27 o 
 -10  -8   6     3235.77     3044.28    149.71 o 
  -9  -8   6     2405.68     2175.25    209.16 o 
  -8  -8   6     1806.10     1889.96    197.28 o 
  -7  -8   6     3329.51     4316.42   1248.90 o 
  -6  -8   6      182.26      176.80    136.91 o 
  -5  -8   6     5207.84     5543.31    196.58 o 
  -4  -8   6     2966.84     2996.19    163.95 o 
  -3  -8   6     4876.57     4884.00    178.25 o 
  -2  -8   6      353.20      384.38    120.86 o 
  -1  -8   6     2196.62     2373.14    138.88 o 
   0  -8   6       39.33      115.77     77.90 o 
   1  -8   6     4467.42     4568.59     83.09 o 
   2  -8   6      707.32      598.72     72.82 o 
   3  -8   6     2414.42     2293.99     88.42 o 
   4  -8   6      414.90      452.54    105.24 o 
   5  -8   6     2805.91     2418.65    215.15 o 
 -11  -7   6     2246.36     2034.51    194.25 o 
 -10  -7   6      635.07      513.57    113.58 o 
  -9  -7   6     3063.37     2871.79    144.67 o 
  -8  -7   6     1252.63     1229.41    198.35 o 
  -7  -7   6     4250.47     4161.25    247.16 o 
  -6  -7   6      650.92      646.93    137.26 o 
  -5  -7   6     4426.44     4074.53    164.60 o 
  -4  -7   6     2699.04     2756.15    141.73 o 
  -3  -7   6     6825.09     6441.33    177.73 o 
  -2  -7   6      388.89      236.50     99.71 o 
  -1  -7   6     1950.02     2164.29    124.32 o 
   0  -7   6     1228.91     1217.94     84.73 o 
   1  -7   6      722.71      698.27     59.70 o 
   2  -7   6     1359.21     1138.96     59.74 o 
   3  -7   6     1749.46     1579.84     62.23 o 
   4  -7   6     3079.92     3067.10    118.69 o 
   5  -7   6      297.24      309.62     94.45 o 
   6  -7   6     2660.19     2651.70    202.35 o 
 -12  -6   6       49.30      122.31    168.44 o 
 -11  -6   6     1205.48     1198.10    122.43 o 
 -10  -6   6        1.68      106.28    145.12 o 
  -9  -6   6     3784.88     3829.72    113.50 o 
  -8  -6   6     2951.43     2920.40    123.16 o 
  -7  -6   6     6090.50     6096.44    146.24 o 
  -6  -6   6      212.09      182.59    117.34 o 
  -5  -6   6     4662.17     4463.23    159.78 o 
  -4  -6   6      780.68      684.72    109.23 o 
  -3  -6   6     2064.07     1821.41    120.23 o 
  -2  -6   6     1693.03     1516.33    110.88 o 
  -1  -6   6      329.04      268.68     90.52 o 
   0  -6   6     2971.52     3253.44    149.56 o 
   1  -6   6       80.51       65.59     47.57 o 
   2  -6   6     6596.11     6166.26     79.68 o 
   3  -6   6     1269.61     1218.50     68.26 o 
   4  -6   6     1533.35     1377.60     70.71 o 
   5  -6   6      100.80      124.75     84.31 o 
   6  -6   6     3250.24     3182.77    200.17 o 
   7  -6   6      871.80      590.26    173.92 o 
 -12  -5   6      311.23      289.29    118.30 o 
 -11  -5   6     2140.90     2112.70    129.57 o 
 -10  -5   6     1594.93     1641.70    119.82 o 
  -9  -5   6     3537.69     3708.09    110.35 o 
  -8  -5   6     6479.31     6376.42    108.08 o 
  -7  -5   6     1253.96     1399.33    105.29 o 
  -6  -5   6     4110.59     4107.28    295.20 o 
  -5  -5   6     1714.26     1542.38    124.07 o 
  -4  -5   6     6433.91     6386.64    163.52 o 
  -3  -5   6       19.40       57.42     89.77 o 
  -2  -5   6     6578.00     6811.06    151.58 o 
  -1  -5   6     1807.55     1698.83     94.72 o 
   0  -5   6     4575.87     5062.33     93.86 o 
   1  -5   6     3093.66     3038.49     59.18 o 
   2  -5   6     3658.96     3494.82     61.32 o 
   3  -5   6     1018.48     1106.84     62.66 o 
   4  -5   6    10680.22    10104.99    144.51 o 
   5  -5   6     5683.54     5839.47     95.78 o 
   6  -5   6       79.70       95.74     62.65 o 
   7  -5   6     2075.99     1864.80    188.44 o 
   8  -5   6      164.71      180.01    159.21 o 
 -12  -4   6     2173.79     2227.45    141.27 o 
 -11  -4   6      440.39      379.96    111.29 o 
 -10  -4   6     1958.66     1863.05    131.52 o 
  -9  -4   6      752.52      763.61     67.75 o 
  -8  -4   6     9756.00    10207.62    137.39 o 
  -7  -4   6      252.21      200.05     49.95 o 
  -6  -4   6     8151.38     7920.27    109.29 o 
  -5  -4   6      264.45      112.80     97.21 o 
  -4  -4   6     6226.15     6283.29    157.82 o 
  -3  -4   6     7633.68     7255.56     99.98 o 
  -2  -4   6     2614.53     2403.83    105.72 o 
  -1  -4   6     3216.70     2480.37    102.58 o 
   0  -4   6     1382.30     1626.57     86.16 o 
   1  -4   6     3519.40     2948.91     64.42 o 
   2  -4   6     1768.38     1825.97     47.75 o 
   3  -4   6     3556.34     3987.88     73.86 o 
   4  -4   6     1074.98     1034.35     58.89 o 
   5  -4   6     6186.41     6147.36    115.37 o 
   6  -4   6      281.80      353.64     61.72 o 
   7  -4   6    10084.18    10140.83    268.02 o 
   8  -4   6        4.91       83.91    150.46 o 
   9  -4   6     1479.47     1312.01    192.27 o 
 -12  -3   6      261.22      238.59    120.91 o 
 -11  -3   6      505.97      480.48    114.45 o 
 -10  -3   6     1944.95     2030.11    123.50 o 
  -9  -3   6      182.99      173.76     61.00 o 
  -8  -3   6     8609.82     8797.36    103.79 o 
  -7  -3   6     3388.23     3594.26     59.58 o 
  -6  -3   6     3775.26     3348.98     58.33 o 
  -5  -3   6     3884.58     3339.43    111.22 o 
  -4  -3   6      429.45      371.61     61.60 o 
  -3  -3   6    16404.63    16931.57    283.29 o 
  -2  -3   6      573.80      270.66     53.92 o 
  -1  -3   6     9983.09    10304.29    269.16 o 
   0  -3   6      274.47      525.30     47.29 o 
   1  -3   6    31193.09    31189.16    372.68 o 
   2  -3   6      427.58      368.34     32.14 o 
   3  -3   6     7581.72     7647.58     56.72 o 
   4  -3   6       98.60       56.65     38.33 o 
   5  -3   6     9769.61     9800.27    105.62 o 
   6  -3   6     1656.76     1590.92     64.24 o 
   7  -3   6     1585.33     1460.64    119.85 o 
   8  -3   6     4463.03     4474.47    214.15 o 
   9  -3   6     3181.55     3021.30    199.01 o 
  10  -3   6     2853.46     2919.76    224.39 o 
 -12  -2   6     1921.90     1724.96    143.14 o 
 -11  -2   6      784.30      724.30    116.05 o 
 -10  -2   6      436.31      515.33    107.94 o 
  -9  -2   6     1177.64     1099.53    106.32 o 
  -8  -2   6     1355.76     1256.49     96.16 o 
  -7  -2   6    10106.58    10398.55    115.92 o 
  -6  -2   6     1603.63     1647.43     37.75 o 
  -5  -2   6     8223.81     9270.97     72.68 o 
  -4  -2   6      171.84      209.27     58.28 o 
  -3  -2   6     5617.94     5948.38     68.03 o 
  -2  -2   6      678.36     1208.34     46.07 o 
  -1  -2   6     3268.26     3205.62     54.81 o 
   0  -2   6     5369.29     6416.73     62.35 o 
   1  -2   6    11003.93    10420.16    193.94 o 
   2  -2   6     7394.84     7745.52     86.30 o 
   3  -2   6     9452.90     8267.32    160.03 o 
   4  -2   6     6527.94     5656.84     74.51 o 
   5  -2   6     2651.94     2388.92     35.01 o 
   6  -2   6     8303.12     8109.81    153.04 o 
   7  -2   6      131.32       78.67     51.78 o 
   8  -2   6     4385.31     4736.99    201.08 o 
   9  -2   6       60.39       81.00    142.88 o 
  10  -2   6      999.45     1010.52    174.51 o 
 -11  -1   6     3160.80     3154.20    117.84 o 
 -10  -1   6        1.37        0.00    137.55 o 
  -9  -1   6    12174.45    12057.37    324.13 o 
  -8  -1   6      943.52      892.22     93.19 o 
  -7  -1   6     7005.55     6898.52    150.96 o 
  -6  -1   6     1285.40     1096.90     49.89 o 
  -5  -1   6     5560.24     5499.81     54.42 o 
  -4  -1   6     5739.89     4797.09    283.38 o 
  -3  -1   6    17177.88    18386.21    395.64 o 
  -2  -1   6     5210.25     5470.91     45.13 o 
  -1  -1   6      551.22      592.57     26.49 o 
   0  -1   6     1682.76     2109.83     35.96 o 
   1  -1   6     5094.66     5543.78     67.73 o 
   2  -1   6     5843.11     6655.89     58.30 o 
   3  -1   6       56.52       47.42     37.37 o 
   4  -1   6     7825.38     7450.11    138.81 o 
   5  -1   6      158.74      160.93     28.69 o 
   6  -1   6    11577.87    11417.64    201.40 o 
   7  -1   6     2592.01     3059.68     65.90 o 
   8  -1   6     3630.49     3372.18    177.62 o 
   9  -1   6     1069.60     1020.48    128.61 o 
  10  -1   6     1669.93     1667.02    120.37 o 
  11  -1   6     1105.88     1179.16    122.77 o 
 -11   0   6     1599.08     1889.66    108.84 o 
 -10   0   6     3243.66     3200.34    112.09 o 
  -9   0   6     1268.44     1418.10     94.35 o 
  -8   0   6     7006.40     6869.43    145.61 o 
  -7   0   6     5398.13     4901.05     87.89 o 
  -6   0   6     3782.30     3624.36     92.43 o 
  -5   0   6      545.14      457.27     76.52 o 
  -4   0   6    16532.38    16824.36    276.06 o 
  -3   0   6      690.40      868.59     87.66 o 
  -2   0   6     5195.68     5178.93    128.74 o 
  -1   0   6        1.25        3.32     18.01 o 
   0   0   6      263.53      240.94     24.96 o 
   1   0   6     1354.25     1082.64     21.77 o 
   2   0   6     3724.92     4065.21     61.10 o 
   3   0   6      226.74      459.33     76.26 o 
   4   0   6     5249.10     5599.33    106.37 o 
   5   0   6     4295.69     4197.96    101.52 o 
   6   0   6     1187.39     1081.23     50.36 o 
   7   0   6     5975.58     5973.67     51.13 o 
   8   0   6      522.35      621.39     47.46 o 
   9   0   6     3903.74     3780.38    128.68 o 
  10   0   6      105.88      230.34    100.36 o 
  11   0   6     3306.44     3020.55    191.70 o 
 -11   1   6      218.30      302.03    120.89 o 
 -10   1   6     1862.05     2043.41    128.09 o 
  -9   1   6     1005.66     1001.28     92.54 o 
  -8   1   6     9871.75    10081.19    175.66 o 
  -7   1   6      477.37      453.46     59.34 o 
  -6   1   6     6023.98     6381.48    115.51 o 
  -5   1   6      694.44      839.89     39.30 o 
  -4   1   6     2278.82     2286.88     38.85 o 
  -3   1   6     1196.74     1111.89     86.62 o 
  -2   1   6    12097.28    13822.34    591.60 o 
  -1   1   6     3251.60     3413.51     48.70 o 
   0   1   6     4558.94     4366.33     77.72 o 
   1   1   6    11687.62     9334.07    100.69 o 
   2   1   6     5138.19     4893.91     98.93 o 
   3   1   6     7668.79     6566.05     75.95 o 
   4   1   6     1992.03     1649.79    147.40 o 
   5   1   6     7300.49     7385.05    117.05 o 
   6   1   6     5280.91     4686.77     97.82 o 
   7   1   6     9282.14     9034.97    106.08 o 
   8   1   6      275.74      261.73     36.91 o 
   9   1   6     3851.06     3708.30    172.05 o 
  10   1   6      285.16      281.27    125.50 o 
  11   1   6     1590.14     1437.89    163.78 o 
  12   1   6      924.14      866.81    162.89 o 
 -10   2   6     2709.34     2693.32    193.83 o 
  -9   2   6      337.67      287.51     84.04 o 
  -8   2   6     3210.55     3148.19    106.17 o 
  -7   2   6      582.41      646.58     74.18 o 
  -6   2   6     2130.43     2370.89    112.24 o 
  -5   2   6     2100.44     2041.67     53.01 o 
  -4   2   6      338.71      229.30     51.78 o 
  -3   2   6    15822.96    15396.12    113.80 o 
  -2   2   6     2239.37     3108.91    133.63 o 
  -1   2   6     6740.41     6860.71     96.55 o 
   0   2   6      236.73      247.87     48.64 o 
   1   2   6     3839.93     2840.67     49.25 o 
   2   2   6    18510.19    17814.29    127.89 o 
   3   2   6    24530.33    22690.63    178.39 o 
   4   2   6      520.55      532.50     51.65 o 
   5   2   6    16657.82    18207.82     98.69 o 
   6   2   6     1825.05     2011.03     48.76 o 
   7   2   6     3727.15     3927.85     52.63 o 
   8   2   6     1606.51     1645.52     38.24 o 
   9   2   6     3053.75     2806.33    103.31 o 
  10   2   6     2278.40     2604.21    162.20 o 
  11   2   6      986.71      976.17    148.51 o 
  12   2   6     1583.02     1510.91    179.08 o 
 -10   3   6      603.34      591.33    164.75 o 
  -9   3   6     1650.08     1723.86    177.24 o 
  -8   3   6     1110.04      879.62     92.02 o 
  -7   3   6     3429.34     3417.63    105.73 o 
  -6   3   6      683.01      690.66     74.32 o 
  -5   3   6     3551.21     3444.60     89.59 o 
  -4   3   6      983.20     1144.59     88.74 o 
  -3   3   6     6091.66     5549.24    166.09 o 
  -2   3   6     5954.80     6379.30    163.58 o 
  -1   3   6     6509.39     6607.88     75.69 o 
   0   3   6       15.54       27.62     34.81 o 
   1   3   6     5612.59     5075.29    168.32 o 
   2   3   6     3882.88     3956.89     74.24 o 
   3   3   6     2055.49     1636.81     39.79 o 
   4   3   6    23020.94    23062.29    108.79 o 
   5   3   6     2139.80     2841.84     43.37 o 
   6   3   6     5848.72     5233.01     55.73 o 
   7   3   6       97.31      106.48     31.79 o 
   8   3   6     8576.15     8612.84     76.76 o 
   9   3   6       88.40       77.19     58.45 o 
  10   3   6     6341.76     6532.19    128.05 o 
  11   3   6       36.73       94.20    106.90 o 
  12   3   6     3334.14     3526.11    210.62 o 
  -9   4   6     3771.90     3846.79    215.35 o 
  -8   4   6      665.77      664.83     93.97 o 
  -7   4   6     5044.15     4960.09    123.90 o 
  -6   4   6      233.70      274.96     87.44 o 
  -5   4   6     1702.66     2013.98     89.11 o 
  -4   4   6     1503.20     1580.68     79.60 o 
  -3   4   6     6820.17     6926.15    177.02 o 
  -2   4   6     1060.67     1162.92     58.79 o 
  -1   4   6     3335.50     3232.96     78.05 o 
   0   4   6     3215.69     3062.64     56.66 o 
   1   4   6     1925.17     2105.39     40.49 o 
   2   4   6     2228.74     2186.71     51.03 o 
   3   4   6        5.04       29.89     39.79 o 
   4   4   6    14081.63    13224.81    160.84 o 
   5   4   6     1304.79     1554.01     49.92 o 
   6   4   6     9360.98     9136.31    166.48 o 
   7   4   6      252.27      254.07     37.23 o 
   8   4   6     5636.58     5174.86     66.99 o 
   9   4   6      446.74      540.07     65.34 o 
  10   4   6     4017.16     4042.12     94.60 o 
  11   4   6     1988.81     1752.43    124.92 o 
  12   4   6     1380.87     1420.50    128.16 o 
  -9   5   6     1531.70     1665.01    181.09 o 
  -8   5   6     2667.08     2962.51    187.27 o 
  -7   5   6      428.80      524.75     92.30 o 
  -6   5   6     5216.97     4713.01    127.81 o 
  -5   5   6      359.13      342.00     84.92 o 
  -4   5   6     4435.58     4303.30    108.34 o 
  -3   5   6     1040.57     1148.94     42.51 o 
  -2   5   6     7762.55     7702.24     68.91 o 
  -1   5   6        1.13       14.74     37.27 o 
   0   5   6    12238.51    11522.10    117.12 o 
   1   5   6     2271.97     2348.11     64.09 o 
   2   5   6     6712.50     7730.19    187.40 o 
   3   5   6     2537.87     2458.90     75.73 o 
   4   5   6    12161.79    12268.07    325.92 o 
   5   5   6      127.72      187.90     42.21 o 
   6   5   6     4234.81     4036.51     73.58 o 
   7   5   6     2877.99     3238.51     74.25 o 
   8   5   6      609.13      662.54     65.21 o 
   9   5   6     2212.93     2439.88     88.03 o 
  10   5   6      672.42      702.71     74.18 o 
  11   5   6     1880.77     1783.21     88.64 o 
  12   5   6       77.03       28.60    112.80 o 
  -8   6   6     4782.98     4760.56    151.20 o 
  -7   6   6       11.26       50.69    153.96 o 
  -6   6   6     5508.33     5445.83    141.72 o 
  -5   6   6      180.99      133.04     91.42 o 
  -4   6   6     4929.08     4710.94    185.81 o 
  -3   6   6      510.87      446.93    129.07 o 
  -2   6   6     3631.63     3371.32    156.23 o 
  -1   6   6     1745.79     1723.92    130.79 o 
   0   6   6     8196.37     8089.83    242.79 o 
   1   6   6     7264.18     7028.96    187.92 o 
   2   6   6     4006.91     4342.84    148.41 o 
   3   6   6     6873.92     6274.65    141.83 o 
   4   6   6      685.61      822.21     90.73 o 
   5   6   6     8329.42     8741.35    150.78 o 
   6   6   6      523.49      446.96     45.45 o 
   7   6   6     5643.87     5685.88     78.75 o 
   8   6   6      879.25      948.61    104.47 o 
   9   6   6     4183.22     4397.80    175.81 o 
  10   6   6       13.15       58.75     73.10 o 
  11   6   6     3672.75     3626.66    107.16 o 
  12   6   6       25.01       54.39    113.80 o 
  -7   7   6     1034.45     1040.29    113.49 o 
  -6   7   6     2745.19     2695.64    160.90 o 
  -5   7   6     1964.56     1888.05    114.29 o 
  -4   7   6     2689.77     2491.12    172.84 o 
  -3   7   6     3320.85     3518.88    173.37 o 
  -2   7   6     2068.31     2330.77    149.03 o 
  -1   7   6     5407.83     5133.06    179.75 o 
   0   7   6      779.83      697.42     69.30 o 
   1   7   6    11655.34    13071.40    260.79 o 
   2   7   6       81.40       60.00     59.32 o 
   3   7   6     2492.38     1869.76    118.47 o 
   4   7   6     2169.54     2173.59    118.58 o 
   5   7   6     3625.64     3805.45    131.17 o 
   6   7   6     2658.10     2798.33    133.95 o 
   7   7   6     4953.01     4908.29    156.88 o 
   8   7   6     1937.04     1865.84    108.50 o 
   9   7   6     3716.59     3399.32    117.74 o 
  10   7   6     1882.39     1769.53    108.19 o 
  11   7   6      551.33      537.88    101.54 o 
  12   7   6     3256.38     3402.37    133.07 o 
  -6   8   6      234.05      303.50    109.67 o 
  -5   8   6     2141.53     2456.64    136.43 o 
  -4   8   6      247.13      252.14    148.89 o 
  -3   8   6     2283.95     2518.40    174.25 o 
  -2   8   6      911.94      828.79    148.46 o 
  -1   8   6      913.07      857.03    139.71 o 
   0   8   6     1579.81     1450.39    143.70 o 
   1   8   6    13821.22    14851.54    243.41 o 
   2   8   6     4458.64     4446.33     78.10 o 
   3   8   6     4013.47     4373.74    154.29 o 
   4   8   6     1653.94     1725.59    126.63 o 
   5   8   6     1263.81     1103.04    113.36 o 
   6   8   6     5994.48     6324.65    122.76 o 
   7   8   6      136.04      215.19    112.79 o 
   8   8   6     4330.70     4904.09    129.56 o 
   9   8   6     1374.58     1542.68    109.28 o 
  10   8   6     2370.00     2214.61    118.02 o 
  11   8   6       66.99       87.44    100.66 o 
  12   8   6     3582.14     3875.01    143.17 o 
  -5   9   6     1445.99     1460.74    147.10 o 
  -4   9   6      727.05      698.53    114.60 o 
  -3   9   6     2759.01     2940.48    201.68 o 
  -2   9   6     3252.24     3023.88    185.93 o 
  -1   9   6     4234.31     4081.74    199.51 o 
   0   9   6      840.65      715.63    140.60 o 
   1   9   6      423.43      360.21    135.94 o 
   2   9   6     4873.09     4393.91    173.66 o 
   3   9   6      125.48      173.87    120.75 o 
   4   9   6     9020.99     9183.70    216.68 o 
   5   9   6       13.36       26.38    110.35 o 
   6   9   6     9023.74     9144.50    151.08 o 
   7   9   6      796.94      645.59    127.50 o 
   8   9   6     5781.09     6078.03    200.57 o 
   9   9   6       35.47       92.72     98.18 o 
  10   9   6     1831.72     1763.10    122.39 o 
  11   9   6      811.48      865.57    108.93 o 
  12   9   6     1323.63     1530.28    126.73 o 
  -4  10   6     1333.96     1339.58    127.99 o 
  -3  10   6      296.70      307.76    168.43 o 
  -2  10   6     1412.53     1322.27    173.04 o 
  -1  10   6       14.72        8.76    145.00 o 
   0  10   6     4585.65     4206.59    206.32 o 
   1  10   6      206.35      257.34    141.67 o 
   2  10   6     3463.76     3112.58    180.52 o 
   3  10   6      627.97      585.91    143.91 o 
   4  10   6     1247.66     1252.12    151.94 o 
   5  10   6      122.63       75.94    123.50 o 
   6  10   6     4147.37     4029.72    153.29 o 
   7  10   6     2335.17     2018.94    157.79 o 
   8  10   6     2422.59     2473.60    169.89 o 
   9  10   6      941.53      913.35    154.10 o 
  10  10   6     1474.16     1677.90    125.28 o 
  11  10   6     1811.74     1925.79    131.43 o 
  -2  11   6     1883.28     1773.06    192.50 o 
  -1  11   6       93.20      168.32    162.05 o 
   0  11   6     3534.24     3330.92    199.61 o 
   1  11   6     2299.87     2459.11    187.97 o 
   2  11   6     2041.07     1936.94    171.72 o 
   3  11   6     7351.92     7258.98    235.20 o 
   4  11   6      419.87      418.78    144.58 o 
   5  11   6     1839.97     1910.06    165.91 o 
   6  11   6      903.26     1120.04    110.16 o 
   7  11   6     2683.36     2916.40    194.30 o 
   8  11   6      381.75      391.56    153.75 o 
   9  11   6     3812.56     3774.07    200.52 o 
  10  11   6       57.70      155.83    155.66 o 
  11  11   6     1795.82     1977.61    143.10 o 
  -1  12   6     1039.29     1047.51    183.36 o 
   0  12   6      432.57      434.25    168.10 o 
   1  12   6     1823.32     1765.85    192.85 o 
   2  12   6      129.31       71.56    159.40 o 
   3  12   6     3975.73     4174.45    217.97 o 
   5  12   6     6064.33     5756.85    231.37 o 
   6  12   6       91.26       38.50    107.97 o 
   7  12   6     2548.46     2439.89    196.66 o 
   8  12   6      565.51      495.21    165.17 o 
   9  12   6     1035.58      874.74    173.07 o 
  10  12   6      466.95      415.22    168.93 o 
   2  13   6      446.76      567.08    179.87 o 
   3  13   6     1315.22     1324.90    190.48 o 
   4  13   6      493.88      392.48    166.37 o 
   5  13   6      907.95      804.32    124.01 o 
   6  13   6      662.68      713.97    121.33 o 
   7  13   6     1135.65     1142.60    182.55 o 
   8  13   6      966.04      904.49    181.99 o 
  -7 -11   7     1174.78      943.31    180.79 o 
  -6 -11   7       77.87       64.55    158.76 o 
  -5 -11   7     1923.00     2009.58    180.69 o 
  -4 -11   7     1040.08      701.62    161.28 o 
  -3 -11   7     1373.61     1320.37    166.53 o 
  -2 -11   7      731.56      652.03    145.32 o 
  -1 -11   7     1952.26     2012.62    169.83 o 
  -9 -10   7     2005.89     1886.75    199.49 o 
  -8 -10   7      306.31      474.11    129.24 o 
  -7 -10   7     1017.57      993.29    166.17 o 
  -6 -10   7      941.98      889.67    165.54 o 
  -5 -10   7     1265.47     1064.17    153.50 o 
  -4 -10   7     2977.66     2858.31    176.16 o 
  -3 -10   7      221.21      187.53    134.14 o 
  -2 -10   7     1939.64     1930.69    151.38 o 
  -1 -10   7      294.90      273.04    131.41 o 
   0 -10   7     3644.00     3842.87    150.48 o 
   1 -10   7       58.30       43.57     98.55 o 
   2 -10   7     3143.77     3656.45    228.57 o 
 -10  -9   7     1029.21      970.12    132.76 o 
  -9  -9   7      630.14      747.99    127.71 o 
  -8  -9   7     1722.53     1762.12    140.20 o 
  -7  -9   7      123.21       43.48    151.99 o 
  -6  -9   7     1015.52     1118.45    152.33 o 
  -5  -9   7       92.00       50.55    142.55 o 
  -4  -9   7     5026.63     5133.54    189.21 o 
  -3  -9   7       29.98       44.18    132.97 o 
  -2  -9   7     4584.85     4260.47    177.64 o 
  -1  -9   7      178.31      391.73    127.01 o 
   0  -9   7     4620.38     4694.27    108.54 o 
   1  -9   7      773.62      688.11    100.08 o 
   2  -9   7     1450.44     1568.46    199.48 o 
   3  -9   7      821.52      751.02    108.94 o 
 -11  -8   7       14.38       72.15    165.70 o 
 -10  -8   7     1822.89     1670.31    157.46 o 
  -9  -8   7       52.64      116.53    113.34 o 
  -8  -8   7     2460.48     2603.64    138.64 o 
  -7  -8   7      777.61      884.18    148.99 o 
  -6  -8   7     1702.77     1808.58    159.02 o 
  -5  -8   7     3812.54     3497.29    177.03 o 
  -4  -8   7     6799.31     6605.75    202.30 o 
  -3  -8   7     1764.22     1473.13    133.81 o 
  -2  -8   7     2248.98     2279.67    144.99 o 
  -1  -8   7      714.31      913.58    117.78 o 
   0  -8   7     2294.75     2511.75    140.58 o 
   1  -8   7     4173.43     4002.67     95.55 o 
   2  -8   7      429.47      409.06     70.69 o 
   3  -8   7     2964.00     3082.61    125.33 o 
   4  -8   7      561.03      592.60    100.97 o 
   5  -8   7     2127.52     1867.22    201.06 o 
 -11  -7   7      266.61      299.48    171.21 o 
 -10  -7   7      439.59      393.07    123.37 o 
  -9  -7   7      985.68      905.45    119.91 o 
  -8  -7   7     4588.31     4576.55    149.35 o 
  -7  -7   7     4715.80     4489.31    149.23 o 
  -6  -7   7     1667.40     1586.37    144.52 o 
  -5  -7   7     5834.23     5506.76    182.45 o 
  -4  -7   7      781.44      609.38    117.93 o 
  -3  -7   7    10857.13     9889.09    204.90 o 
  -2  -7   7       37.99       26.34    100.34 o 
  -1  -7   7     2372.55     2449.63    128.46 o 
   0  -7   7      187.11      159.04     78.87 o 
   1  -7   7     8444.60     8408.27    112.23 o 
   2  -7   7     1056.28     1100.72     61.55 o 
   3  -7   7     3108.93     2907.93     70.72 o 
   4  -7   7      429.78      541.95     95.71 o 
   5  -7   7     1871.85     2085.49    144.57 o 
   6  -7   7      880.53      903.04    181.31 o 
 -11  -6   7     1407.79     1257.41    183.27 o 
 -10  -6   7      578.08      503.17    111.86 o 
  -9  -6   7     1052.19     1259.74    118.77 o 
  -8  -6   7        4.92       71.29    111.11 o 
  -7  -6   7     2374.47     2340.25    128.64 o 
  -6  -6   7      882.51      730.48    125.31 o 
  -5  -6   7     4821.77     4648.41    167.85 o 
  -4  -6   7       16.97       47.46    107.05 o 
  -3  -6   7     6837.09     6709.99    169.11 o 
  -2  -6   7     1448.42     1593.96    108.45 o 
  -1  -6   7     1816.08     1796.07    110.90 o 
   0  -6   7     1342.42     1275.41     79.69 o 
   1  -6   7     1130.96     1089.80     67.75 o 
   2  -6   7     3735.18     3993.17     71.78 o 
   3  -6   7     1302.05     1245.20     56.90 o 
   4  -6   7     5956.31     6078.67    101.60 o 
   5  -6   7     1024.99     1035.75     93.65 o 
   6  -6   7     3312.92     3354.62    208.34 o 
   7  -6   7        7.10        0.00    166.78 o 
 -12  -5   7       62.71       33.94    117.89 o 
 -11  -5   7     2790.28     2494.85    138.47 o 
 -10  -5   7      202.38      195.66    107.72 o 
  -9  -5   7     2129.68     2353.76     75.29 o 
  -8  -5   7     1049.75     1142.58     72.74 o 
  -7  -5   7     3414.43     3205.79    125.29 o 
  -6  -5   7     1244.14     1076.99    150.63 o 
  -5  -5   7     2118.71     2298.05    132.75 o 
  -4  -5   7     7674.54     7347.84    170.57 o 
  -3  -5   7     1122.39     1123.94    107.36 o 
  -2  -5   7     5069.03     4879.23    132.78 o 
  -1  -5   7       21.01       45.73     78.45 o 
   0  -5   7     4233.16     3690.92     75.09 o 
   1  -5   7     2288.11     2250.85     66.32 o 
   2  -5   7     9418.90     9765.31     87.20 o 
   3  -5   7      404.90      340.74     45.88 o 
   4  -5   7     3346.69     3454.18     64.42 o 
   5  -5   7     3619.66     3637.59     86.76 o 
   6  -5   7     2175.46     2210.54    106.80 o 
   7  -5   7     3808.24     3578.75    214.73 o 
   8  -5   7     1469.35     1337.39    185.62 o 
 -12  -4   7      281.87      263.48    124.11 o 
 -11  -4   7      574.73      439.92    134.78 o 
 -10  -4   7      900.93      912.63    111.49 o 
  -9  -4   7     1272.97     1385.06    107.24 o 
  -8  -4   7     4938.11     4707.74     81.48 o 
  -7  -4   7      328.70      323.45     52.73 o 
  -6  -4   7     7153.11     7146.14    142.98 o 
  -5  -4   7      693.66      637.52    109.36 o 
  -4  -4   7    10923.84    10010.87    189.50 o 
  -3  -4   7      986.65     1042.87     69.95 o 
  -2  -4   7     3191.16     2714.65    113.88 o 
  -1  -4   7      457.43      616.49     84.06 o 
   0  -4   7     4492.00     3942.97     79.91 o 
   1  -4   7       37.88       34.12     46.89 o 
   2  -4   7     4577.65     4348.32     70.29 o 
   3  -4   7      954.50      718.13     41.79 o 
   4  -4   7     6645.03     7460.35    129.41 o 
   5  -4   7     1533.75     1335.26     65.92 o 
   6  -4   7      482.88      416.06     62.96 o 
   7  -4   7     4431.48     4425.50    129.53 o 
   8  -4   7      191.28      159.21    156.90 o 
   9  -4   7     2241.73     2343.29    212.23 o 
 -12  -3   7     3168.95     3087.71    154.06 o 
 -11  -3   7      160.32      138.19    108.78 o 
 -10  -3   7     1344.87     1344.91    118.04 o 
  -9  -3   7       81.86       82.21     92.81 o 
  -8  -3   7     3723.17     3718.96     86.50 o 
  -7  -3   7     2198.42     2128.68     46.29 o 
  -6  -3   7     4891.79     5174.92     75.69 o 
  -5  -3   7     1061.09     1290.99     66.29 o 
  -4  -3   7     5986.51     5808.16    131.97 o 
  -3  -3   7     4568.87     5278.31    111.41 o 
  -2  -3   7     3459.68     3789.67     72.33 o 
  -1  -3   7    10581.19    11974.04    190.94 o 
   0  -3   7      580.08      419.76     41.56 o 
   1  -3   7     7621.78     8397.52    153.94 o 
   2  -3   7     3237.39     2970.39     48.54 o 
   3  -3   7     2357.93     1932.20     37.35 o 
   4  -3   7      354.51      357.22     29.28 o 
   5  -3   7    10200.66     9603.76    163.18 o 
   6  -3   7      259.75      213.98     54.67 o 
   7  -3   7     5339.60     5627.52    220.22 o 
   8  -3   7       30.25       10.62    157.68 o 
   9  -3   7     1824.35     1811.99    196.13 o 
 -11  -2   7      529.61      519.84    119.81 o 
 -10  -2   7      869.43      912.17    113.26 o 
  -9  -2   7     1019.58      979.63    104.14 o 
  -8  -2   7     1007.68      881.80     98.01 o 
  -7  -2   7     6344.25     5994.76     89.94 o 
  -6  -2   7      771.73      790.80     29.86 o 
  -5  -2   7     7827.02     7933.62     64.83 o 
  -4  -2   7     3071.43     3096.64    127.19 o 
  -3  -2   7     4919.42     4468.31     78.56 o 
  -2  -2   7     2846.90     2831.57     48.31 o 
  -1  -2   7     7809.28     8697.47    126.39 o 
   0  -2   7     1530.22     1864.77     46.00 o 
   1  -2   7    27905.26    30705.96    397.29 o 
   2  -2   7      131.84      190.14     31.25 o 
   3  -2   7     5978.29     5288.37    163.82 o 
   4  -2   7     3494.76     3848.63     51.57 o 
   5  -2   7     4510.80     4272.18     88.33 o 
   6  -2   7     4939.32     5588.71    108.01 o 
   7  -2   7     2722.36     2848.84     68.48 o 
   8  -2   7     2865.13     2726.21    189.32 o 
   9  -2   7     1803.12     1653.51    187.50 o 
  10  -2   7      953.88      777.51    116.74 o 
 -11  -1   7     1771.17     1803.96    108.12 o 
 -10  -1   7      537.52      636.06    107.81 o 
  -9  -1   7     4061.60     3893.14    133.19 o 
  -8  -1   7     1979.10     1958.22    134.99 o 
  -7  -1   7     2469.02     2282.28     57.35 o 
  -6  -1   7        0.17       27.80     29.75 o 
  -5  -1   7    12675.82    12053.18    178.75 o 
  -4  -1   7      993.84      866.46     59.61 o 
  -3  -1   7    29177.00    30138.17    335.54 o 
  -2  -1   7     6239.11     6089.02    112.68 o 
  -1  -1   7     3098.86     2776.13     88.00 o 
   0  -1   7     5904.50     5129.63     58.84 o 
   1  -1   7    14187.00    14686.48    123.65 o 
   2  -1   7      972.98      578.98     27.10 o 
   3  -1   7    11866.83    12417.27    218.66 o 
   4  -1   7     7954.25     8399.59    121.64 o 
   5  -1   7      361.80      398.32     31.43 o 
   6  -1   7     9713.97     9991.62    197.07 o 
   7  -1   7       13.37       53.98     36.47 o 
   8  -1   7     3581.45     3318.07    188.83 o 
   9  -1   7        1.65        5.55    113.17 o 
  10  -1   7     1635.91     1439.57    122.75 o 
  11  -1   7      580.26      548.81    132.88 o 
 -11   0   7     2728.28     2944.11    119.93 o 
 -10   0   7      509.36      390.32     90.98 o 
  -9   0   7     3060.53     3029.11    107.85 o 
  -8   0   7     2306.33     2108.65    113.39 o 
  -7   0   7     8484.40     8414.86    481.00 o 
  -6   0   7     2094.03     2169.59    105.89 o 
  -5   0   7     4784.64     4505.68    128.95 o 
  -4   0   7     2914.05     2825.24     82.74 o 
  -3   0   7    12516.54    12417.49    208.73 o 
  -2   0   7     7435.43     8128.66    173.10 o 
  -1   0   7     1460.05     1468.01     51.93 o 
   0   0   7    15697.48    15570.06    132.26 o 
   1   0   7       11.12       47.38     18.93 o 
   2   0   7    14043.71    11522.03    210.48 o 
   3   0   7     1026.99      955.65     81.30 o 
   4   0   7     9794.28     9429.52    219.31 o 
   5   0   7       19.44        0.00     70.05 o 
   6   0   7    10832.30    11074.15    195.69 o 
   7   0   7     2511.41     2303.37     69.87 o 
   8   0   7     2647.79     2395.93    106.92 o 
   9   0   7     1302.94     1435.91    149.34 o 
  10   0   7      701.12      593.42    106.29 o 
  11   0   7     2606.99     2502.94    181.87 o 
 -11   1   7     2561.90     2500.87    154.25 o 
 -10   1   7     1486.96     1409.38    124.18 o 
  -9   1   7     3748.15     3619.70    111.60 o 
  -8   1   7     5725.25     5464.37    265.01 o 
  -7   1   7      198.71      242.37     96.77 o 
  -6   1   7     3065.48     2819.58     66.54 o 
  -5   1   7      251.96      187.51     29.93 o 
  -4   1   7     8598.69     7944.91    190.80 o 
  -3   1   7     2548.72     2912.27    104.25 o 
  -2   1   7    20652.37    19272.87   1060.95 o 
  -1   1   7       83.57       45.72     25.78 o 
   0   1   7    14031.64    14487.37    129.92 o 
   1   1   7      999.45      902.87     37.68 o 
   2   1   7    16316.75    14331.53    185.17 o 
   3   1   7     1611.39     1645.71     56.54 o 
   4   1   7     6822.98     6426.49    115.21 o 
   5   1   7     3675.38     4070.60     76.50 o 
   6   1   7     1124.96     1473.01     57.85 o 
   7   1   7     8259.79     8530.20    211.30 o 
   8   1   7      383.80      343.91    110.44 o 
   9   1   7     4549.43     4587.27    180.54 o 
  10   1   7        4.78       69.99    124.20 o 
  11   1   7     2025.40     2164.12    171.33 o 
 -10   2   7     2890.31     2632.88    211.60 o 
  -9   2   7      210.39      286.31    157.61 o 
  -8   2   7     3350.82     3270.52    170.02 o 
  -7   2   7      554.83      533.77     70.61 o 
  -6   2   7     5884.95     5141.34     72.93 o 
  -5   2   7     1781.65     1589.38     44.65 o 
  -4   2   7    12729.67    12765.74     97.40 o 
  -3   2   7     1717.42     1668.67     85.78 o 
  -2   2   7    12731.93    12119.50    285.31 o 
  -1   2   7       48.57      152.10     59.10 o 
   0   2   7    14255.01    14418.27    113.86 o 
   1   2   7     7407.54     7323.08    143.65 o 
   2   2   7     1745.06     1187.29     35.10 o 
   3   2   7    22475.33    22988.99    227.07 o 
   4   2   7     4670.28     5224.46     57.52 o 
   5   2   7     6814.40     6963.53     64.64 o 
   6   2   7       15.95        0.48     32.22 o 
   7   2   7     7162.90     7445.27     73.31 o 
   8   2   7      108.25      112.63     27.51 o 
   9   2   7     4461.05     4792.38    110.00 o 
  10   2   7     1485.75     1506.47    149.17 o 
  11   2   7     2764.01     3313.72    189.15 o 
  12   2   7      668.95      508.68    160.64 o 
 -10   3   7     2023.03     2008.68    192.26 o 
  -9   3   7      441.98      511.05    157.04 o 
  -8   3   7     3106.40     2718.22    134.20 o 
  -7   3   7     1802.90     1902.26     91.59 o 
  -6   3   7      457.78      399.51     71.13 o 
  -5   3   7     3034.57     3199.17     85.70 o 
  -4   3   7     1690.18     1813.08     70.07 o 
  -3   3   7     5312.94     5647.49    169.50 o 
  -2   3   7      518.11      329.41     80.86 o 
  -1   3   7    13386.60    13204.61    187.79 o 
   0   3   7        6.62       21.38     52.44 o 
   1   3   7    16943.21    17165.22    401.15 o 
   2   3   7     1527.91     1448.78     42.35 o 
   3   3   7    15734.30    14875.34    155.13 o 
   4   3   7     3608.48     3983.88     55.17 o 
   5   3   7     1145.10      907.08     31.53 o 
   6   3   7      922.26      846.32     32.82 o 
   7   3   7     2724.09     2456.27     73.65 o 
   8   3   7     3804.73     3650.90     76.05 o 
   9   3   7     3276.24     3302.76     84.13 o 
  10   3   7     3448.66     3485.62    129.51 o 
  11   3   7      565.17      590.12    109.99 o 
  12   3   7     2627.54     2807.39    196.92 o 
  -9   4   7     3340.51     3345.51    207.81 o 
  -8   4   7        7.86        0.00     86.88 o 
  -7   4   7     3296.59     3433.13    111.17 o 
  -6   4   7        8.90        5.03     76.48 o 
  -5   4   7     3378.18     3273.15     98.02 o 
  -4   4   7       45.13       41.41     63.98 o 
  -3   4   7     9332.38    10176.32    205.95 o 
  -2   4   7     1081.96     1443.54     66.96 o 
  -1   4   7     3505.50     3292.90     79.20 o 
   0   4   7     5245.15     5565.88    136.08 o 
   1   4   7    12172.50    11172.51    114.19 o 
   2   4   7    17293.94    16794.13    365.85 o 
   3   4   7     7271.25     7601.18     98.38 o 
   4   4   7     8317.56     9088.49    165.10 o 
   5   4   7    10105.00     9506.14    186.64 o 
   6   4   7     8195.79     8853.76     96.87 o 
   7   4   7       75.40       30.99     36.17 o 
   8   4   7     4642.62     4775.15     69.34 o 
   9   4   7      722.74      828.01     66.36 o 
  10   4   7     5103.45     4770.86     98.92 o 
  11   4   7      372.22      382.13    105.20 o 
  12   4   7     3055.59     2802.36    142.19 o 
  -9   5   7     2250.94     2268.60    208.25 o 
  -8   5   7      349.28      443.64    163.36 o 
  -7   5   7     1223.63     1238.43    101.86 o 
  -6   5   7     2634.95     2638.41    109.70 o 
  -5   5   7     1471.33     1417.91     94.56 o 
  -4   5   7     2904.36     3004.39     71.72 o 
  -3   5   7     3500.60     3534.28     82.79 o 
  -2   5   7     6550.39     6352.73     80.66 o 
  -1   5   7      568.53      657.40     53.42 o 
   0   5   7    10259.62     9982.30    145.78 o 
   1   5   7     7531.94     7490.81     79.85 o 
   2   5   7     7151.04     6211.30     86.18 o 
   3   5   7      565.50      816.91     66.67 o 
   4   5   7     9811.58    10821.57     91.32 o 
   5   5   7      694.29      840.49     47.34 o 
   6   5   7     1382.89     1569.07     54.03 o 
   7   5   7      651.99      636.25     43.52 o 
   8   5   7     2953.08     3100.54     79.05 o 
   9   5   7      510.48      418.46     63.77 o 
  10   5   7     2051.02     1949.45     82.24 o 
  11   5   7     2067.76     2079.67    122.81 o 
  12   5   7      771.67      759.34    120.16 o 
  -8   6   7     1962.85     1831.71    193.19 o 
  -7   6   7      914.96      794.48    102.88 o 
  -6   6   7     2605.86     2673.05    211.63 o 
  -5   6   7       25.69        9.48     88.87 o 
  -4   6   7     4809.02     5047.42    193.49 o 
  -3   6   7      200.58       81.56    125.87 o 
  -2   6   7     6159.77     5749.09    407.99 o 
  -1   6   7      197.48      212.97     35.48 o 
   0   6   7    19254.68    19826.62    214.72 o 
   1   6   7     1426.05     1467.33     58.13 o 
   2   6   7    14766.68    15248.06    188.12 o 
   3   6   7      940.75      915.61     68.28 o 
   4   6   7     1932.87     1571.44     98.75 o 
   5   6   7      580.63      345.97     93.21 o 
   6   6   7     1134.97     1299.25     43.33 o 
   7   6   7     4173.00     3944.56    126.10 o 
   8   6   7     1364.02     1519.13     89.85 o 
   9   6   7     1890.36     1839.11     95.29 o 
  10   6   7      484.81      495.04     74.84 o 
  11   6   7     5052.95     4838.51    170.00 o 
  12   6   7      211.99      172.73    113.31 o 
  -7   7   7       22.96        0.00    103.30 o 
  -6   7   7     3630.55     3424.98    133.15 o 
  -5   7   7      152.78       80.13     96.69 o 
  -4   7   7     4899.86     5395.61    211.24 o 
  -3   7   7      693.90      627.12    137.58 o 
  -2   7   7     2016.53     2139.53    156.03 o 
  -1   7   7     2009.84     1904.77    142.15 o 
   0   7   7     6711.07     6478.23    186.10 o 
   1   7   7     8601.84     8227.33    325.94 o 
   2   7   7     4652.90     5248.75    183.02 o 
   3   7   7     4457.46     4718.33    147.29 o 
   4   7   7       10.82        9.13     91.40 o 
   5   7   7     4188.79     4176.39    132.64 o 
   6   7   7      286.30      479.19     68.94 o 
   7   7   7     4853.89     5112.52    120.41 o 
   8   7   7      457.03      504.07     85.03 o 
   9   7   7     2493.21     2561.90    123.50 o 
  10   7   7      277.86      281.62     92.64 o 
  11   7   7     2804.33     2823.83    122.06 o 
  12   7   7     1877.32     1962.95    195.28 o 
  -6   8   7      838.55      884.35    115.33 o 
  -5   8   7     1337.71     1286.06    116.68 o 
  -4   8   7     2485.46     2629.36    184.98 o 
  -3   8   7     3864.55     3496.05    189.31 o 
  -2   8   7     3809.89     4222.75    194.57 o 
  -1   8   7     2303.94     2194.01    156.18 o 
   0   8   7      151.63      152.17    123.80 o 
   1   8   7     4009.72     3780.61    151.41 o 
   2   8   7      930.63     1143.87     73.19 o 
   3   8   7     8015.76     7642.67    188.02 o 
   4   8   7      423.55      535.72    104.57 o 
   5   8   7     2127.77     2374.28    130.78 o 
   6   8   7     3696.08     3951.15    105.83 o 
   7   8   7      751.05      918.70    125.30 o 
   8   8   7     1925.37     1838.66    106.54 o 
   9   8   7     2927.65     3130.84    238.69 o 
  10   8   7     1140.57     1198.80    106.40 o 
  11   8   7      487.37      560.80    106.60 o 
  12   8   7     3870.53     3549.20    140.56 o 
  -5   9   7     2167.59     1898.66    129.30 o 
  -4   9   7        0.18        0.00    163.08 o 
  -3   9   7     4295.25     4363.03    219.11 o 
  -2   9   7     1971.26     1924.91    175.58 o 
  -1   9   7     6822.54     6937.57    227.41 o 
   0   9   7      183.35      107.38    132.55 o 
   1   9   7     7734.53     7564.18    219.12 o 
   2   9   7     1954.80     2044.46    155.36 o 
   3   9   7     2694.46     2483.96    154.71 o 
   4   9   7      520.86      304.83    117.44 o 
   5   9   7     1334.30     1236.21    134.90 o 
   6   9   7     8143.26     7829.86    143.31 o 
   7   9   7      177.40      292.56    125.04 o 
   8   9   7     3525.98     3445.23    168.40 o 
   9   9   7      221.09      278.33    102.98 o 
  10   9   7     2053.01     2002.42    121.13 o 
  11   9   7       46.64       79.45    101.19 o 
  12   9   7     2904.30     3027.24    141.50 o 
  -4  10   7      435.67      480.81    120.53 o 
  -3  10   7     3056.59     2838.87    205.75 o 
  -2  10   7     1959.07     1983.67    184.95 o 
  -1  10   7      566.50      571.38    156.80 o 
   0  10   7     4026.45     3960.65    203.35 o 
   1  10   7       76.56      152.80    145.30 o 
   2  10   7     4780.71     4511.09    192.74 o 
   3  10   7       37.71       23.19    137.69 o 
   4  10   7     5321.55     4978.53    193.45 o 
   5  10   7       38.56       49.58    120.23 o 
   6  10   7     3221.18     2979.88    120.11 o 
   7  10   7      395.73      275.17    133.69 o 
   8  10   7     3893.46     3579.61    181.12 o 
   9  10   7      280.18      226.46    141.73 o 
  10  10   7     2252.91     2160.78    132.96 o 
  11  10   7      919.74      951.54    121.99 o 
  -2  11   7     3020.71     3221.85    215.92 o 
  -1  11   7        2.87       91.54    159.55 o 
   0  11   7     3242.03     3258.40    202.56 o 
   1  11   7      406.12      444.70    163.48 o 
   2  11   7     2391.72     2288.22    177.42 o 
   3  11   7     1432.99     1429.27    167.50 o 
   4  11   7     1181.11     1179.89    157.01 o 
   5  11   7      203.69      130.44    134.59 o 
   6  11   7     1981.18     1882.16    118.65 o 
   7  11   7     4935.38     4704.77    206.28 o 
   8  11   7      336.48      293.75    150.45 o 
   9  11   7     1033.24      998.30    166.98 o 
  10  11   7      956.59     1065.10    127.15 o 
  11  11   7     1989.13     2143.56    138.42 o 
  -1  12   7     1021.50     1097.40    188.24 o 
   0  12   7     1706.85     1837.35    189.83 o 
   1  12   7      654.65      548.81    176.03 o 
   2  12   7     1661.53     1767.20    191.50 o 
   3  12   7     3937.97     3917.34    209.42 o 
   4  12   7      698.01      605.00    167.01 o 
   5  12   7     4348.37     4561.27    210.28 o 
   6  12   7       10.24       59.18    109.08 o 
   7  12   7     3439.58     3007.96    196.36 o 
   8  12   7      202.57      120.80    158.47 o 
   9  12   7     2954.00     3050.60    206.04 o 
  10  12   7       67.82       92.23    157.01 o 
   2  13   7        1.12       29.16    166.72 o 
   3  13   7     1975.05     2199.40    200.47 o 
   4  13   7       23.47       35.61    166.79 o 
   5  13   7     1597.92     1583.28    188.16 o 
   6  13   7       19.87       60.97    116.49 o 
   7  13   7     2493.72     2149.83    203.50 o 
   8  13   7      689.92      745.46    182.11 o 
  -6 -11   8      176.63      129.20    157.65 o 
  -5 -11   8     2055.84     1823.68    176.86 o 
  -4 -11   8        1.19       11.11    150.31 o 
  -3 -11   8     1835.58     1787.51    172.74 o 
  -2 -11   8      165.66       88.47    144.79 o 
  -8 -10   8       14.20      220.42    266.19 o 
  -7 -10   8     1245.08     1302.85    172.02 o 
  -6 -10   8      177.78      193.74    148.70 o 
  -5 -10   8     2552.27     2517.15    176.79 o 
  -4 -10   8      612.43      554.11    145.89 o 
  -3 -10   8     1477.96     1660.32    152.35 o 
  -2 -10   8     1588.02     1579.58    159.54 o 
  -1 -10   8      514.04      483.32    130.26 o 
   0 -10   8     2610.24     2600.48    128.26 o 
   1 -10   8      333.46      281.56    170.99 o 
 -10  -9   8      205.22      269.33    176.20 o 
  -9  -9   8     2858.17     2963.28    151.64 o 
  -8  -9   8     1154.23     1192.64    143.50 o 
  -7  -9   8      654.02      806.03    156.27 o 
  -6  -9   8     1397.61     1467.26    167.40 o 
  -5  -9   8      285.14      326.83    144.35 o 
  -4  -9   8     3962.97     3836.75    179.75 o 
  -3  -9   8      784.07      847.52    134.32 o 
  -2  -9   8     2623.30     2475.36    151.93 o 
  -1  -9   8        1.20       48.95     88.60 o 
   0  -9   8     3039.66     2891.40     97.99 o 
   1  -9   8      241.86      268.17     97.16 o 
   2  -9   8     2684.58     2476.84    204.51 o 
   3  -9   8      173.93      146.64    171.57 o 
 -10  -8   8      802.50      822.25    130.75 o 
  -9  -8   8     1606.40     1459.63    136.20 o 
  -8  -8   8     3673.40     4045.98    154.36 o 
  -7  -8   8      462.26      410.85    149.26 o 
  -6  -8   8     3621.51     3459.44    179.91 o 
  -5  -8   8      238.96      182.60    134.96 o 
  -4  -8   8     8295.65     8197.69    214.86 o 
  -3  -8   8       19.49        0.00    125.03 o 
  -2  -8   8     1292.13     1163.99    128.74 o 
  -1  -8   8       44.65      211.43    145.54 o 
   0  -8   8     3955.04     3647.77     97.95 o 
   1  -8   8     2363.37     2227.65     87.54 o 
   2  -8   8     1412.12     1357.03     98.27 o 
   3  -8   8     1777.61     1953.71    187.32 o 
   4  -8   8     1737.69     1605.00    201.87 o 
 -11  -7   8      161.67      199.48    172.33 o 
 -10  -7   8     2293.99     2320.22    279.88 o 
  -9  -7   8       86.40       73.54    116.02 o 
  -8  -7   8     8711.08     8775.51    588.63 o 
  -7  -7   8     1586.11     1696.02    466.50 o 
  -6  -7   8     2039.90     1876.00    158.90 o 
  -5  -7   8     2394.74     2498.90    154.29 o 
  -4  -7   8     2119.56     1800.11    145.02 o 
  -3  -7   8     4078.71     4253.53    164.13 o 
  -2  -7   8     2785.75     2755.38    138.82 o 
  -1  -7   8     4170.21     4160.13    149.05 o 
   0  -7   8        9.96       81.22     67.12 o 
   1  -7   8     3675.53     3476.60     90.49 o 
   2  -7   8       61.34       71.23     64.86 o 
   3  -7   8     3010.87     3273.77    116.58 o 
   4  -7   8      217.44      253.13     90.30 o 
   5  -7   8     2713.50     2671.16    200.77 o 
   6  -7   8      179.83      238.64    186.42 o 
 -11  -6   8      589.85      575.52    179.22 o 
 -10  -6   8     1311.43     1195.39    125.43 o 
  -9  -6   8      178.32      102.21    112.18 o 
  -8  -6   8     2587.05     2737.40    204.33 o 
  -7  -6   8     1678.76     1461.75    123.25 o 
  -6  -6   8     3011.93     2938.30    164.40 o 
  -5  -6   8     6929.91     6974.03    198.60 o 
  -4  -6   8      425.52      367.89    113.76 o 
  -3  -6   8     7549.55     7718.28    178.45 o 
  -2  -6   8       19.68       12.45     91.71 o 
  -1  -6   8     2028.97     2061.78    114.96 o 
   0  -6   8      249.74      243.19     61.50 o 
   1  -6   8    13788.41    13459.64    222.67 o 
   2  -6   8     1261.54     1055.07     67.07 o 
   3  -6   8     3372.29     3365.64    106.86 o 
   4  -6   8      198.57      218.29     65.61 o 
   5  -6   8     2540.14     2594.85    190.63 o 
   6  -6   8     2163.08     2298.44    205.12 o 
   7  -6   8      609.31      996.27    180.41 o 
 -11  -5   8     1732.29     1697.38    136.09 o 
 -10  -5   8      170.67      116.22    103.03 o 
  -9  -5   8     1885.59     1518.51     97.82 o 
  -8  -5   8     1006.38     1029.30     71.25 o 
  -7  -5   8     5292.74     4867.56    152.08 o 
  -6  -5   8      145.16      152.68    120.97 o 
  -5  -5   8     4971.22     4691.72    162.76 o 
  -4  -5   8      377.07      301.62    104.79 o 
  -3  -5   8     5193.37     4715.89    146.57 o 
  -2  -5   8     1131.32     1011.28    100.37 o 
  -1  -5   8     2255.62     2110.06    105.59 o 
   0  -5   8     1462.34     1542.96     64.91 o 
   1  -5   8     3007.65     2746.96     72.56 o 
   2  -5   8     5531.04     5269.49    116.71 o 
   3  -5   8     1353.29     1382.24     61.88 o 
   4  -5   8    10017.62     9843.91    111.20 o 
   5  -5   8        9.98       49.61     64.06 o 
   6  -5   8     3270.40     3332.50    119.07 o 
   7  -5   8       86.05       54.03    172.30 o 
   8  -5   8     2845.32     2731.69    210.89 o 
 -11  -4   8     2324.44     2186.14    135.76 o 
 -10  -4   8      204.33      256.44    108.48 o 
  -9  -4   8     3785.66     3707.85    111.77 o 
  -8  -4   8     1269.52     1258.36     63.92 o 
  -7  -4   8     5418.60     5405.75     93.04 o 
  -6  -4   8     2864.97     2850.17    116.31 o 
  -5  -4   8     3068.59     2927.90    142.58 o 
  -4  -4   8     3675.94     3984.76    146.62 o 
  -3  -4   8      950.43      890.64     59.44 o 
  -2  -4   8     6244.32     6283.35    142.47 o 
  -1  -4   8       34.56       86.44     55.63 o 
   0  -4   8     8753.27     9214.55    132.65 o 
   1  -4   8      212.21      193.20     49.05 o 
   2  -4   8     2899.23     2712.04     63.95 o 
   3  -4   8      220.71      233.26     46.71 o 
   4  -4   8     2715.65     2074.24     49.61 o 
   5  -4   8     1132.98     1124.42     65.36 o 
   6  -4   8     5274.88     5234.99    133.24 o 
   7  -4   8     9174.41     8934.02    164.98 o 
   8  -4   8     1902.37     1800.77    192.42 o 
 -11  -3   8      624.74      642.81    117.53 o 
 -10  -3   8     1827.77     1782.30    122.37 o 
  -9  -3   8     1737.79     1607.34    129.11 o 
  -8  -3   8     2885.91     2956.33     64.05 o 
  -7  -3   8      774.33      783.74     45.91 o 
  -6  -3   8     5171.37     5102.26     89.30 o 
  -5  -3   8       25.32        6.65     65.45 o 
  -4  -3   8     5592.71     5778.78     93.34 o 
  -3  -3   8     2923.27     3168.92     72.68 o 
  -2  -3   8     3610.98     3816.85     76.12 o 
  -1  -3   8     4271.41     4285.71    162.43 o 
   0  -3   8     6846.54     7673.71     70.51 o 
   1  -3   8      403.38      244.26     45.44 o 
   2  -3   8     3825.51     4021.55     91.65 o 
   3  -3   8     3518.10     3677.18     54.05 o 
   4  -3   8     2333.72     1876.30     38.62 o 
   5  -3   8     3069.78     3405.07     73.48 o 
   6  -3   8     2815.26     2889.40     84.91 o 
   7  -3   8     1258.34     1327.30    112.35 o 
   8  -3   8       35.15       51.82    156.71 o 
   9  -3   8     3800.44     3366.89    222.94 o 
 -11  -2   8       11.43       29.95    112.57 o 
 -10  -2   8     1986.19     1917.80    121.00 o 
  -9  -2   8      155.73      141.01     97.46 o 
  -8  -2   8     4378.98     4338.78    170.43 o 
  -7  -2   8      291.89      266.43     69.53 o 
  -6  -2   8     3726.81     2965.40    122.64 o 
  -5  -2   8     4121.62     3659.34    112.21 o 
  -4  -2   8     3193.28     3018.91    159.95 o 
  -3  -2   8     3031.21     2939.70     54.89 o 
  -2  -2   8      154.06       79.81     34.33 o 
  -1  -2   8     8899.25     8324.10    158.67 o 
   0  -2   8     1146.61     1202.55     44.54 o 
   1  -2   8    14233.27    13622.84    194.61 o 
   2  -2   8     1111.55     1259.70     36.36 o 
   3  -2   8     6248.29     6277.29     75.75 o 
   4  -2   8     1010.95     1049.90     49.63 o 
   5  -2   8     5868.11     6155.44     82.98 o 
   6  -2   8     1065.72     1039.07     50.74 o 
   7  -2   8     7468.51     7584.34    421.18 o 
   8  -2   8       16.85       31.32    124.62 o 
   9  -2   8     1475.54     1342.91    173.07 o 
  10  -2   8      666.85      620.80    110.99 o 
 -11  -1   8     1082.08     1013.33    105.43 o 
 -10  -1   8     1236.27     1356.79    121.35 o 
  -9  -1   8     1849.46     1897.04    138.38 o 
  -8  -1   8     5171.35     5000.55    230.71 o 
  -7  -1   8      568.51      522.96     75.66 o 
  -6  -1   8      439.00      417.62     64.75 o 
  -5  -1   8     9905.05     9994.50    209.75 o 
  -4  -1   8      553.35      365.28     55.35 o 
  -3  -1   8    17602.55    18129.24    473.90 o 
  -2  -1   8       13.58       84.64     27.24 o 
  -1  -1   8     7632.54     7392.27     63.89 o 
   0  -1   8     2543.54     2516.49     39.21 o 
   1  -1   8     7137.58     5980.57     72.27 o 
   2  -1   8     2004.67     1869.56     28.02 o 
   3  -1   8     3629.50     3243.53     64.22 o 
   4  -1   8     2205.12     1733.50    150.36 o 
   5  -1   8     3283.40     3295.91    102.79 o 
   6  -1   8     4164.26     3584.63    178.82 o 
   7  -1   8     2460.06     2278.24    114.18 o 
   8  -1   8     2334.01     2334.63    116.91 o 
   9  -1   8      603.87      520.36     98.92 o 
  10  -1   8     1380.09     1369.23    117.79 o 
 -11   0   8     2686.04     2694.50    119.47 o 
 -10   0   8       87.92       45.79     87.12 o 
  -9   0   8     4642.23     4511.71    117.78 o 
  -8   0   8        1.22        0.00     92.31 o 
  -7   0   8     6545.22     6665.64    215.77 o 
  -6   0   8        2.73       66.27     63.86 o 
  -5   0   8     4522.26     4595.79    138.22 o 
  -4   0   8      200.04      162.95     55.54 o 
  -3   0   8    28562.44    29631.36    891.93 o 
  -2   0   8     1272.63     1170.35     52.84 o 
  -1   0   8    11999.93    12443.20     93.83 o 
   0   0   8    10526.23    10837.15    118.20 o 
   1   0   8     3537.74     3157.76     45.80 o 
   2   0   8     6730.47     6459.68     77.14 o 
   3   0   8    10176.39     9314.76     86.81 o 
   4   0   8     2857.74     2846.88     90.57 o 
   5   0   8      208.67      179.15     51.78 o 
   6   0   8     4066.52     3843.74     84.33 o 
   7   0   8        9.61       35.56     64.71 o 
   8   0   8     3811.16     4014.43    100.98 o 
   9   0   8        4.58       14.36     92.75 o 
  10   0   8     2660.95     2831.61    188.51 o 
  11   0   8      833.37      838.77    150.40 o 
 -10   1   8      430.92      375.15    113.75 o 
  -9   1   8     4617.90     4478.45    170.52 o 
  -8   1   8     2554.78     2519.94     98.71 o 
  -7   1   8      942.21      878.96    105.44 o 
  -6   1   8     3087.21     3105.72     64.82 o 
  -5   1   8      552.04      458.86     31.23 o 
  -4   1   8     9807.58    10248.99    142.15 o 
  -3   1   8     4789.34     4963.36    234.73 o 
  -2   1   8     4831.39     4485.16    139.80 o 
  -1   1   8     3362.63     3445.39     91.05 o 
   0   1   8     4250.03     3281.94     43.88 o 
   1   1   8      480.72      360.46     35.25 o 
   2   1   8    11322.68    11038.95    122.20 o 
   3   1   8     1273.67     1158.91     58.65 o 
   4   1   8     7167.62     7779.56     93.84 o 
   5   1   8       63.47       43.02     43.99 o 
   6   1   8     5828.10     5811.05     81.41 o 
   7   1   8     2209.47     2355.11     80.28 o 
   8   1   8     2008.49     2243.32    104.57 o 
   9   1   8     1319.21     1396.90    138.91 o 
  10   1   8     1045.84     1182.22    146.85 o 
  11   1   8     1767.00     1826.39    165.69 o 
 -10   2   8     1569.57     1643.68    132.47 o 
  -9   2   8     2690.85     2643.99    196.94 o 
  -8   2   8     3169.43     3351.52    199.41 o 
  -7   2   8     3023.27     2806.04    167.45 o 
  -6   2   8     7836.63     7898.87     98.06 o 
  -5   2   8      399.39      570.00     36.67 o 
  -4   2   8     8441.67     8278.50    124.83 o 
  -3   2   8     1091.87     1087.24     85.33 o 
  -2   2   8     7876.42     8603.67    133.88 o 
  -1   2   8        6.45       54.09     73.75 o 
   0   2   8     6165.97     5205.00     84.33 o 
   1   2   8     6349.21     5854.81     93.77 o 
   2   2   8     3217.81     2933.02     42.87 o 
   3   2   8    10885.28     9343.38    115.94 o 
   4   2   8     3518.09     3520.27     91.72 o 
   5   2   8     3907.29     3917.44     55.03 o 
   6   2   8      274.66      186.05     28.89 o 
   7   2   8    11377.77    10968.30    229.54 o 
   8   2   8     2822.88     2867.12    165.48 o 
   9   2   8     4987.47     5135.32    135.46 o 
  11   2   8     3813.77     4058.00    195.17 o 
 -10   3   8     3239.23     3407.35    222.63 o 
  -9   3   8       65.68        0.00    159.38 o 
  -8   3   8     3722.59     3948.45    207.21 o 
  -7   3   8       23.93       24.50    151.77 o 
  -6   3   8     2192.57     2339.20    130.23 o 
  -5   3   8      395.67      466.59     62.66 o 
  -4   3   8     9984.83     9724.86    400.61 o 
  -3   3   8      792.35      726.47    114.36 o 
  -2   3   8     4634.00     5273.52     81.55 o 
  -1   3   8      705.39      880.73     68.73 o 
   0   3   8     2137.42     1996.11     92.16 o 
   1   3   8    15900.76    16459.51    211.15 o 
   2   3   8    10240.22    10968.83    135.47 o 
   3   3   8    17702.75    17708.62    151.46 o 
   4   3   8       76.72       95.95     29.35 o 
   5   3   8      738.59      522.90     34.65 o 
   6   3   8        0.75       40.16     17.31 o 
   7   3   8     3244.09     3302.82     59.34 o 
   8   3   8      670.45      548.34     90.48 o 
   9   3   8     4568.96     4620.68     83.45 o 
  10   3   8      901.36      766.76    107.43 o 
  11   3   8     3232.58     3330.67    187.30 o 
  12   3   8      906.71      919.26    167.50 o 
  -9   4   8     1707.66     1776.66    199.74 o 
  -8   4   8     2175.44     2069.90    184.07 o 
  -7   4   8     2848.89     2807.69    116.40 o 
  -6   4   8     1812.15     1867.69     91.55 o 
  -5   4   8     2568.73     2405.10     90.07 o 
  -4   4   8     1021.20     1019.08     72.96 o 
  -3   4   8     5710.89     5245.77    170.48 o 
  -2   4   8      622.54      536.71     64.37 o 
  -1   4   8    12430.99    12259.12    100.62 o 
   0   4   8       49.31      128.64     52.19 o 
   1   4   8    11835.94    11745.79    120.88 o 
   2   4   8       96.95       85.78     51.34 o 
   3   4   8    10827.56    10607.83    168.90 o 
   4   4   8    11573.28    12348.62    124.56 o 
   5   4   8     6962.09     7786.91    176.28 o 
   6   4   8     4348.01     4637.76     52.09 o 
   7   4   8      605.67      719.98     36.46 o 
   8   4   8     1484.69     1560.76     63.24 o 
   9   4   8     1779.25     1524.74     69.13 o 
  10   4   8     4322.93     4398.86    277.03 o 
  11   4   8      624.79      657.34    110.25 o 
  12   4   8     3120.20     3299.27    154.17 o 
  -8   5   8      582.95      489.69    167.81 o 
  -7   5   8     3333.04     3358.00    134.82 o 
  -6   5   8      301.14      170.10     83.64 o 
  -5   5   8     4713.10     4493.93    115.04 o 
  -4   5   8      173.59      196.08     61.18 o 
  -3   5   8     5631.27     6051.99    146.05 o 
  -2   5   8      463.37      558.66     57.81 o 
  -1   5   8     4482.74     3952.82     80.58 o 
   0   5   8     2003.24     1569.88    122.65 o 
   1   5   8    11712.41    13130.21     93.74 o 
   2   5   8    16112.00    16775.48    228.15 o 
   3   5   8     1537.99     1263.79     69.59 o 
   4   5   8     5920.06     5254.92     91.31 o 
   5   5   8     5172.02     5812.43    101.87 o 
   6   5   8     7275.81     7412.61     98.73 o 
   7   5   8      445.35      534.57     47.05 o 
   8   5   8     5521.38     5600.28    135.15 o 
   9   5   8       64.87       33.34     62.23 o 
  10   5   8     4181.07     4060.27     95.29 o 
  11   5   8      392.65      410.36    104.66 o 
  12   5   8     1881.06     1907.51    132.24 o 
  -8   6   8      696.39      610.49    180.08 o 
  -7   6   8     2893.49     2746.72    124.60 o 
  -6   6   8     1242.87     1244.07    103.28 o 
  -5   6   8     2834.11     3078.35    113.86 o 
  -4   6   8     2201.95     2256.25    170.85 o 
  -3   6   8     1818.69     1942.92     50.48 o 
  -2   6   8     3773.26     3873.95     64.36 o 
  -1   6   8     1130.39     1077.86     55.27 o 
   0   6   8    13761.72    13059.45    172.58 o 
   1   6   8       39.84      114.60     48.63 o 
   2   6   8     9019.67     9271.42    114.51 o 
   3   6   8     1292.86     1394.60     72.63 o 
   4   6   8     4578.49     4652.08     93.22 o 
   5   6   8      406.39      505.97     78.65 o 
   6   6   8     6598.55     6455.42    221.08 o 
   7   6   8      345.55      420.28     75.51 o 
   8   6   8     4026.40     4018.96    108.73 o 
   9   6   8      848.07     1045.01     88.26 o 
  10   6   8     2317.63     2469.65     88.10 o 
  11   6   8     2412.91     2754.39    133.31 o 
  12   6   8     1293.97     1440.56    130.85 o 
  -7   7   8      837.38      802.64    181.15 o 
  -6   7   8     2692.23     2620.15    128.14 o 
  -5   7   8       10.83       68.52    117.66 o 
  -4   7   8     3132.69     3085.83    185.12 o 
  -3   7   8       83.90       64.49    131.26 o 
  -2   7   8     6953.27     6338.82    206.48 o 
  -1   7   8      372.76      266.73    121.38 o 
   0   7   8     6960.22     6727.51    191.01 o 
   1   7   8      394.63      374.64     65.49 o 
   2   7   8     9191.00     8854.83    187.61 o 
   3   7   8     6288.57     5778.54    158.56 o 
   4   7   8     1604.65     1786.49    113.89 o 
   5   7   8     2508.41     2922.26    118.80 o 
   6   7   8     2571.04     2948.33     99.60 o 
   7   7   8     3078.05     3063.59    106.54 o 
   8   7   8     3278.68     3291.35    112.41 o 
   9   7   8      867.47      926.94     92.66 o 
  10   7   8      111.41      152.04     89.38 o 
  11   7   8     4535.06     5012.41    215.58 o 
  12   7   8       45.97       49.85    173.20 o 
  -6   8   8     3339.87     3196.56    141.98 o 
  -5   8   8        8.26       91.95    103.54 o 
  -4   8   8     4240.98     4145.27    207.16 o 
  -3   8   8     1043.53      995.15    158.27 o 
  -2   8   8      128.31       78.82    142.65 o 
  -1   8   8      860.63      857.43    142.31 o 
   0   8   8     1786.93     1486.81    144.68 o 
   1   8   8     4621.07     5118.05    229.26 o 
   2   8   8     1715.35     1639.62    133.17 o 
   3   8   8     4127.53     3944.47    148.73 o 
   4   8   8       29.33       63.71    105.36 o 
   5   8   8     3157.45     2907.50    135.14 o 
   6   8   8        8.34       85.08     97.07 o 
   7   8   8     3567.91     3837.54    155.55 o 
   8   8   8       40.70       24.19     91.64 o 
   9   8   8     3527.89     3569.99    124.00 o 
  10   8   8      375.37      281.60     95.10 o 
  11   8   8     1752.78     1792.72    119.29 o 
  12   8   8     1501.33     1409.39    198.66 o 
  -5   9   8     1061.32     1039.05    121.78 o 
  -4   9   8     1145.73     1086.23    178.06 o 
  -3   9   8     2662.90     2844.57    195.90 o 
  -2   9   8      178.49      196.76    151.94 o 
  -1   9   8     5052.83     4985.78    210.69 o 
   0   9   8      434.49      418.39    142.19 o 
   1   9   8     1698.55     1642.37    155.08 o 
   2   9   8      139.25      189.91    131.40 o 
   3   9   8     4730.75     4743.27    178.10 o 
   4   9   8      235.95      339.67    114.44 o 
   5   9   8     1311.36     1056.71    132.41 o 
   6   9   8     2148.83     1948.81    137.50 o 
   7   9   8     2812.56     2840.16    164.79 o 
   8   9   8      536.58      316.94    124.80 o 
   9   9   8      642.84      723.06    104.02 o 
  10   9   8     1795.36     1718.71    117.83 o 
  11   9   8      141.72      204.97    105.91 o 
  12   9   8     3533.31     3406.37    141.65 o 
  -4  10   8       78.40       11.88    170.35 o 
  -3  10   8     3733.34     3973.10    225.43 o 
  -2  10   8     1152.86     1041.98    182.54 o 
  -1  10   8     2107.58     2108.13    186.53 o 
   0  10   8     1702.74     1821.15    177.68 o 
   1  10   8     2907.08     2724.36    183.34 o 
   2  10   8     3787.37     3713.44    184.07 o 
   3  10   8      959.56     1068.13    151.49 o 
   4  10   8     1611.89     1797.50    158.79 o 
   5  10   8     1118.40     1199.86    137.68 o 
   6  10   8     3887.70     4038.33    176.20 o 
   7  10   8      508.94      420.77    148.74 o 
   8  10   8     2881.82     2703.46    176.64 o 
   9  10   8        0.17       47.37    162.19 o 
  10  10   8     1725.12     1781.19    126.37 o 
  11  10   8      200.32      290.60    116.95 o 
  -2  11   8     2168.41     2012.56    203.85 o 
  -1  11   8       26.05      126.26    159.19 o 
   0  11   8     2082.73     2116.26    186.74 o 
   1  11   8      166.96      104.68    150.11 o 
   2  11   8     2393.74     2452.53    179.68 o 
   3  11   8       10.39      106.90    141.49 o 
   4  11   8     3023.66     2630.27    172.63 o 
   5  11   8       21.01        6.45    130.11 o 
   6  11   8     2880.00     2989.47    182.72 o 
   7  11   8      212.86      224.28    101.70 o 
   8  11   8     2433.02     2216.61    183.64 o 
   9  11   8      117.27      129.57    154.00 o 
  10  11   8     1781.14     1775.62    208.18 o 
   0  12   8     1494.80     1401.02    196.75 o 
   1  12   8      176.48       60.26    158.24 o 
   2  12   8     3102.96     2905.25    203.04 o 
   3  12   8     2381.46     2314.54    188.92 o 
   4  12   8     1263.57     1199.45    169.16 o 
   5  12   8     1449.10     1557.33    169.98 o 
   6  12   8     1086.08      933.38    158.99 o 
   7  12   8     2273.26     2383.37    133.22 o 
   8  12   8      331.93      464.84    164.79 o 
   9  12   8     3091.89     3428.04    213.49 o 
   2  13   8      607.47      648.72    184.44 o 
   3  13   8     1667.29     1811.82    195.42 o 
   4  13   8      647.43      635.94    177.45 o 
   5  13   8     2176.51     2318.29    202.02 o 
   6  13   8      125.57      158.41    115.59 o 
   7  13   8     2732.18     2989.12    147.12 o 
   8  13   8       29.39        3.63    167.35 o 
  -4 -11   9      963.25      947.62    162.54 o 
  -8 -10   9      517.04     1380.27    665.59 o 
  -7 -10   9     1343.06     1271.78    186.42 o 
  -6 -10   9       47.12      109.19    157.52 o 
  -5 -10   9     3232.00     3070.45    195.20 o 
  -4 -10   9       16.88       42.16    136.26 o 
  -3 -10   9     2251.29     2156.77    173.14 o 
  -2 -10   9      285.84      331.63    102.15 o 
  -1 -10   9      773.76      925.60    111.91 o 
   0 -10   9      174.08      438.52    180.66 o 
  -9  -9   9     2570.07     2607.38    151.76 o 
  -8  -9   9      206.14      371.67    334.98 o 
  -7  -9   9     1113.51      906.13    169.17 o 
  -6  -9   9      427.25      520.74    150.66 o 
  -5  -9   9     2649.40     2714.43    175.93 o 
  -4  -9   9     2256.68     2076.72    162.55 o 
  -3  -9   9     1815.61     1830.46    157.28 o 
  -2  -9   9     1227.26     1200.69    144.22 o 
  -1  -9   9      141.87      226.81     79.73 o 
   0  -9   9      928.55     1085.49     85.00 o 
   1  -9   9      744.35      801.98    177.72 o 
   2  -9   9     2636.31     3025.99    213.74 o 
 -10  -8   9      209.22      121.83    143.60 o 
  -9  -8   9     1958.38     2055.02    146.54 o 
  -8  -8   9     1629.25     1805.04    141.06 o 
  -7  -8   9      843.35      711.67    156.77 o 
  -6  -8   9     3479.30     3566.40    191.33 o 
  -5  -8   9      155.03      111.65    132.81 o 
  -4  -8   9     3233.53     2718.03    159.31 o 
  -3  -8   9     1486.43     1367.78    134.42 o 
  -2  -8   9     4428.76     4229.93    164.03 o 
  -1  -8   9      285.24      523.97     84.17 o 
   0  -8   9     3875.31     3848.38    100.77 o 
   1  -8   9       96.44      215.09     74.42 o 
   2  -8   9     2699.70     3090.15    201.76 o 
   3  -8   9       98.36      208.15    173.53 o 
   4  -8   9     3349.89     3314.66    226.14 o 
 -10  -7   9     1462.52     1394.37    135.78 o 
  -9  -7   9      200.70      253.29    116.87 o 
  -8  -7   9     4175.89     3956.35    155.79 o 
  -7  -7   9      216.50      259.83    149.70 o 
  -6  -7   9     2218.91     2104.98    162.91 o 
  -5  -7   9       67.63       29.81    123.84 o 
  -4  -7   9     7849.13     7857.60    210.71 o 
  -3  -7   9     2015.25     1788.08    141.58 o 
  -2  -7   9      199.09      214.77    110.46 o 
  -1  -7   9     1291.28     1484.07     78.77 o 
   0  -7   9     1207.29     1477.25     78.51 o 
   1  -7   9     4099.85     3897.36     94.53 o 
   2  -7   9     3046.81     2905.76     86.48 o 
   3  -7   9     2405.53     2279.55    114.38 o 
   4  -7   9      807.49      728.30    169.68 o 
   5  -7   9     2090.94     2065.61    205.62 o 
 -11  -6   9      147.96       98.73    169.99 o 
 -10  -6   9     2057.06     2062.86    261.08 o 
  -9  -6   9      170.37      131.45    114.01 o 
  -8  -6   9     3379.11     3065.09    301.84 o 
  -7  -6   9     2790.90     2861.68    272.71 o 
  -6  -6   9     3380.50     3202.13    169.92 o 
  -5  -6   9     4703.42     4049.65    175.95 o 
  -4  -6   9      607.85      696.31    117.92 o 
  -3  -6   9     4491.91     4033.90    158.34 o 
  -2  -6   9     2063.31     1907.45    122.44 o 
  -1  -6   9     2189.44     2102.53     89.35 o 
   0  -6   9      118.98      174.41     64.03 o 
   1  -6   9      720.77      784.76     69.25 o 
   2  -6   9       60.03       22.83     66.67 o 
   3  -6   9     5301.81     5001.23    133.42 o 
   4  -6   9      138.55      127.10     87.17 o 
   5  -6   9     2864.86     2721.86    199.12 o 
   6  -6   9     1022.16     1167.00    184.06 o 
 -11  -5   9      505.46      411.21    119.90 o 
 -10  -5   9      744.08      818.04     98.80 o 
  -9  -5   9     2199.22     2179.26    134.03 o 
  -8  -5   9     2523.77     2476.29    132.20 o 
  -7  -5   9     5216.49     5145.76    154.38 o 
  -6  -5   9      585.66      515.44    126.51 o 
  -5  -5   9     2630.40     2592.10    152.75 o 
  -4  -5   9     3080.37     3104.20    144.49 o 
  -3  -5   9     4364.83     4495.45    147.40 o 
  -2  -5   9      701.46      763.83    103.84 o 
  -1  -5   9     3612.43     3750.41     93.06 o 
   0  -5   9       29.73       39.28     56.78 o 
   1  -5   9     7991.69     8350.69    110.82 o 
   2  -5   9      497.38      452.75     58.37 o 
   3  -5   9     1655.59     1507.63     63.73 o 
   4  -5   9      635.23      745.36     96.46 o 
   5  -5   9     1460.77     1466.48    104.04 o 
   6  -5   9     3579.93     3275.58    126.12 o 
   7  -5   9      434.40      535.04    180.69 o 
 -11  -4   9     3099.92     3133.59    286.34 o 
 -10  -4   9       28.25       14.41    137.96 o 
  -9  -4   9     5504.21     5826.65    130.62 o 
  -8  -4   9      118.19       92.58     84.02 o 
  -7  -4   9     5956.45     6225.66    103.89 o 
  -6  -4   9        5.63      156.67    164.27 o 
  -5  -4   9     5676.40     5741.41    175.14 o 
  -4  -4   9      196.96      183.89    107.16 o 
  -3  -4   9     3309.09     3371.09     78.96 o 
  -2  -4   9     8224.26     8717.90    111.47 o 
  -1  -4   9     1625.00     1935.54     73.49 o 
   0  -4   9     4885.48     4950.60     90.53 o 
   1  -4   9      170.72      158.49     50.36 o 
   2  -4   9     5442.87     5250.57     78.63 o 
   3  -4   9     1270.94     1180.31     53.73 o 
   4  -4   9    10438.05    10940.19     93.13 o 
   5  -4   9      167.64       71.37    119.40 o 
   6  -4   9     3052.00     3060.16    120.84 o 
   7  -4   9     1998.35     2020.51    120.58 o 
   8  -4   9     2155.38     1746.55    201.68 o 
 -11  -3   9     1879.12     2024.12    137.22 o 
 -10  -3   9      452.18      515.14    112.98 o 
  -9  -3   9     4197.02     4121.88    116.36 o 
  -8  -3   9     1801.52     1535.09     91.72 o 
  -7  -3   9     3298.58     3167.70     80.46 o 
  -6  -3   9     5253.62     4743.71     62.97 o 
  -5  -3   9      377.07      303.75    112.06 o 
  -4  -3   9     2054.38     1801.89     81.71 o 
  -3  -3   9     2708.39     2990.98     64.92 o 
  -2  -3   9     9916.37     9547.49     77.98 o 
  -1  -3   9       29.84       31.66     52.17 o 
   0  -3   9    11385.13    10739.10    115.44 o 
   1  -3   9      274.64      328.64     46.58 o 
   2  -3   9     6756.93     6257.63     76.36 o 
   3  -3   9     2218.34     2011.18     42.06 o 
   4  -3   9     4628.81     4912.58     82.13 o 
   5  -3   9     2271.09     2373.87    105.57 o 
   6  -3   9    12939.49    12816.59    242.77 o 
   7  -3   9      505.70      474.53     99.41 o 
   8  -3   9     1463.75     1442.39    114.14 o 
   9  -3   9     2459.09     2274.95    198.55 o 
 -11  -2   9      671.17      771.66    125.25 o 
 -10  -2   9     1519.37     1401.11    122.55 o 
  -9  -2   9      536.07      549.42    102.61 o 
  -8  -2   9     4216.35     3949.26    107.13 o 
  -7  -2   9       86.91       75.29     71.71 o 
  -6  -2   9     5208.92     5149.75     97.82 o 
  -5  -2   9      451.94      533.60     62.87 o 
  -4  -2   9     3431.64     2500.25    164.21 o 
  -3  -2   9     2607.19     2782.98     56.51 o 
  -2  -2   9     4170.23     4026.67     64.71 o 
  -1  -2   9     3320.37     3523.06     53.90 o 
   0  -2   9    20386.52    19501.99    160.66 o 
   1  -2   9     7117.52     7768.07     84.67 o 
   2  -2   9     5201.88     4869.24     98.61 o 
   3  -2   9     3505.12     3168.37     83.77 o 
   4  -2   9      527.72      549.20     46.92 o 
   5  -2   9     5862.28     5252.78    127.37 o 
   6  -2   9      291.44      188.16     91.17 o 
   7  -2   9     9579.02     9348.52    168.76 o 
   8  -2   9      467.54      449.96    101.11 o 
   9  -2   9     3212.93     3314.35    217.89 o 
  10  -2   9       22.71      117.68    137.19 o 
 -11  -1   9        2.70       41.12    118.62 o 
 -10  -1   9     2774.13     2472.83    133.64 o 
  -9  -1   9      389.19      382.16    106.06 o 
  -8  -1   9     4089.24     3939.87    124.95 o 
  -7  -1   9       11.67       44.92     82.55 o 
  -6  -1   9      896.37     1015.91     71.67 o 
  -5  -1   9     1828.76     2013.75     72.50 o 
  -4  -1   9     3302.83     3002.00     79.56 o 
  -3  -1   9      505.43      584.74     73.73 o 
  -2  -1   9      239.37      233.74     29.34 o 
  -1  -1   9    14728.76    15809.33     89.29 o 
   0  -1   9       57.50      214.98     49.04 o 
   1  -1   9    11166.93    11079.64    151.94 o 
   2  -1   9      323.93      307.79     30.73 o 
   3  -1   9    17385.16    17786.03    223.00 o 
   4  -1   9      116.88      130.11     29.53 o 
   5  -1   9     6351.21     5552.08    122.38 o 
   6  -1   9      723.94      746.94     92.09 o 
   7  -1   9     5278.47     4932.94    134.31 o 
   8  -1   9      180.85      269.90     75.53 o 
   9  -1   9     1520.23     1543.68    114.07 o 
  10  -1   9     2283.29     2017.74    131.21 o 
 -11   0   9     1179.31     1264.56    110.34 o 
 -10   0   9     1593.46     1611.87    107.67 o 
  -9   0   9     2151.26     2058.86    177.98 o 
  -8   0   9      394.43      311.55     95.52 o 
  -7   0   9     4836.89     4596.73    121.84 o 
  -6   0   9      364.29      404.94     66.82 o 
  -5   0   9     4588.38     4232.06     85.62 o 
  -4   0   9     2577.10     2680.67     70.28 o 
  -3   0   9     8802.08     8570.04    265.13 o 
  -2   0   9       64.41       94.82     42.32 o 
  -1   0   9    10513.44    10551.61    166.86 o 
   0   0   9       54.92      105.88     32.32 o 
   1   0   9    10606.00    10582.43    122.65 o 
   2   0   9     1517.58     1527.33     36.30 o 
   3   0   9     2797.66     2607.42    104.63 o 
   4   0   9     1895.02     2073.08     96.79 o 
   5   0   9     1645.60     1601.49     64.23 o 
   6   0   9     4158.83     4579.54     92.71 o 
   7   0   9     2501.01     2675.67     86.52 o 
   8   0   9     1356.77     1452.38     84.69 o 
   9   0   9      349.93      433.40     97.24 o 
  10   0   9     3374.01     2984.99    133.86 o 
  11   0   9        3.28       37.27    131.71 o 
 -10   1   9      208.61      277.96    117.96 o 
  -9   1   9     4072.72     4033.08    119.86 o 
  -8   1   9      252.84      226.46     83.28 o 
  -7   1   9     4065.04     4254.77    148.65 o 
  -6   1   9     2396.86     2370.01    159.43 o 
  -5   1   9     3845.01     3669.25    116.54 o 
  -4   1   9      303.29      325.64     77.73 o 
  -3   1   9     3814.27     3605.02    107.65 o 
  -2   1   9      414.04      301.12     28.21 o 
  -1   1   9     7554.60     7119.27    107.29 o 
   0   1   9     5527.70     5563.32     66.46 o 
   1   1   9    10081.60     9708.91    140.75 o 
   2   1   9     4659.74     3949.05     40.56 o 
   3   1   9     2914.55     2467.48     90.39 o 
   4   1   9     2240.58     2215.14     55.60 o 
   5   1   9       41.31       49.23     44.87 o 
   6   1   9     6331.22     6425.87     88.05 o 
   7   1   9      106.03      202.23     67.60 o 
   8   1   9     2129.85     2249.19    190.29 o 
   9   1   9        4.72       28.11    115.80 o 
  10   1   9     2358.34     2501.91    168.77 o 
  11   1   9      991.83      936.09    146.09 o 
 -10   2   9      461.06      449.30    123.54 o 
  -9   2   9     3242.83     3632.52    211.70 o 
  -8   2   9     1431.91     1336.98    165.91 o 
  -7   2   9     1059.88     1212.86    157.87 o 
  -6   2   9     7556.35     7328.56    274.40 o 
  -5   2   9      360.43      423.41     30.15 o 
  -4   2   9     7400.78     7390.33    180.04 o 
  -3   2   9     2208.22     2265.04     92.63 o 
  -2   2   9     5838.66     5757.36    117.92 o 
  -1   2   9      318.77      465.04     69.17 o 
   0   2   9    16539.90    16018.94    136.34 o 
   1   2   9      350.47      573.68     60.84 o 
   2   2   9    14380.31    13718.25     67.45 o 
   3   2   9      424.60      403.62     29.50 o 
   4   2   9     5553.35     5110.96     78.53 o 
   5   2   9      430.74      436.76     26.57 o 
   6   2   9     4252.85     4226.95    107.80 o 
   7   2   9     3269.68     3401.31     86.68 o 
   8   2   9     5502.98     5159.72    105.70 o 
   9   2   9     2069.86     1903.36    141.18 o 
  10   2   9      829.58      730.55    133.98 o 
  11   2   9     3038.79     3285.91    187.00 o 
  -9   3   9     1082.99     1130.47    182.22 o 
  -8   3   9     1826.09     1699.10    180.94 o 
  -7   3   9      120.18       94.14    158.66 o 
  -6   3   9     3373.51     3262.11     88.71 o 
  -5   3   9      621.66      787.12     63.41 o 
  -4   3   9     5824.30     5951.58     90.46 o 
  -3   3   9       21.00       62.55     75.65 o 
  -2   3   9     5214.07     5076.43     84.28 o 
  -1   3   9     6896.27     6347.98     89.55 o 
   0   3   9     8461.50     8864.87    280.33 o 
   1   3   9     7810.62     6800.32     82.59 o 
   2   3   9     2319.94     2096.71     54.30 o 
   3   3   9    18391.75    18802.95     93.27 o 
   4   3   9     6881.09     6422.14     57.30 o 
   5   3   9     1740.03     2033.72     69.73 o 
   6   3   9      265.70      348.74     36.85 o 
   7   3   9     2470.55     2684.83     53.66 o 
   8   3   9        6.55       42.02     41.69 o 
   9   3   9     4286.13     4324.43    127.04 o 
  10   3   9       77.84       59.11     99.75 o 
  11   3   9     6587.88     6634.59    229.70 o 
  12   3   9      148.92      114.30    139.52 o 
  -9   4   9        7.55       11.07    178.43 o 
  -8   4   9     2326.43     2336.90    192.97 o 
  -7   4   9      817.92      843.20    165.88 o 
  -6   4   9     2402.44     2039.09    132.99 o 
  -5   4   9     2510.85     2508.25     88.13 o 
  -4   4   9     3491.63     3465.96     89.30 o 
  -3   4   9      718.91      828.42     73.27 o 
  -2   4   9     1964.24     1775.54    143.57 o 
  -1   4   9     1058.83      937.94     56.74 o 
   0   4   9     3303.79     3417.23    120.87 o 
   1   4   9     7513.89     6591.41    103.87 o 
   2   4   9      715.50      687.35     52.97 o 
   3   4   9     3911.63     3632.62     87.62 o 
   4   4   9     5780.45     6207.10    152.40 o 
   5   4   9     5338.89     5458.79     79.22 o 
   6   4   9     2506.36     2258.97     43.80 o 
   7   4   9     2793.16     2791.20     60.95 o 
   8   4   9      263.79      238.31     51.76 o 
   9   4   9     3981.36     4203.30     83.45 o 
  10   4   9     1243.40     1418.67    176.01 o 
  11   4   9     3763.55     3559.57    142.66 o 
  12   4   9     1208.83     1299.69    127.46 o 
  -8   5   9     1312.15     1123.05    190.22 o 
  -7   5   9     2083.51     2029.64    193.86 o 
  -6   5   9       53.16       41.33     80.14 o 
  -5   5   9     4681.71     4653.22    116.74 o 
  -4   5   9     1767.87     1835.58     90.53 o 
  -3   5   9     6194.35     6584.10    173.05 o 
  -2   5   9      285.48      409.82     64.25 o 
  -1   5   9     7055.49     6924.20    103.89 o 
   0   5   9      352.25      441.72     48.61 o 
   1   5   9    11632.60    10083.61    112.35 o 
   2   5   9      580.92      444.24     49.56 o 
   3   5   9    10719.15    10814.32    307.80 o 
   4   5   9      120.58      118.00     40.28 o 
   5   5   9    10374.86     9732.33    152.67 o 
   6   5   9     9578.05     9548.89     81.96 o 
   7   5   9     2391.32     2351.44     62.38 o 
   8   5   9     6155.17     6009.67     93.80 o 
   9   5   9      390.61      430.58     62.87 o 
  10   5   9     4058.41     4243.37    142.15 o 
  11   5   9      518.77      484.07    110.53 o 
  12   5   9     3326.65     2887.28    143.89 o 
  -7   6   9     3324.47     3373.42    213.18 o 
  -6   6   9      192.27       96.35     90.94 o 
  -5   6   9     1818.45     1680.18    102.02 o 
  -3   6   9     5478.15     5176.82     85.94 o 
  -2   6   9     3097.73     2792.32     93.18 o 
  -1   6   9     4459.64     4425.29     85.10 o 
   0   6   9     7059.74     6757.19     99.23 o 
   1   6   9     2030.09     1835.29     61.08 o 
   2   6   9     7806.52     7272.95    145.87 o 
   3   6   9     2303.71     2124.70     43.16 o 
   4   6   9     2605.39     2704.76     82.04 o 
   5   6   9      658.58      691.40     57.90 o 
   6   6   9     9337.65     9498.33    129.14 o 
   7   6   9      172.48      251.30     74.68 o 
   8   6   9     4350.52     4420.97    207.48 o 
   9   6   9       22.70       26.34     76.46 o 
  10   6   9     3753.81     3715.37     96.78 o 
  11   6   9      231.93      219.18    107.42 o 
  12   6   9     1763.72     1715.34    133.80 o 
  -7   7   9     2201.81     2163.49    208.11 o 
  -6   7   9     2512.17     2287.97    148.51 o 
  -5   7   9     2696.69     2593.82    117.10 o 
  -4   7   9     3176.52     3384.20    199.49 o 
  -3   7   9      750.60      764.25    150.20 o 
  -2   7   9     3396.79     3356.83    174.48 o 
  -1   7   9     1089.59      937.12     53.15 o 
   0   7   9     8709.99     8017.13    140.45 o 
   1   7   9      159.40      114.16     48.22 o 
   2   7   9    13972.92    15166.35    227.51 o 
   3   7   9      934.29      956.76     73.28 o 
   4   7   9     3726.41     3343.07     91.44 o 
   5   7   9      845.34      756.56     95.77 o 
   6   7   9     7983.40     8203.64    126.77 o 
   7   7   9     1779.52     1919.00     98.83 o 
   8   7   9     3555.88     3909.59    118.39 o 
   9   7   9      307.07      261.54     86.12 o 
  10   7   9     1079.03     1035.97     97.31 o 
  11   7   9     2746.58     2637.81    214.20 o 
  12   7   9      577.57      565.78    187.83 o 
  -6   8   9     3205.70     3150.53    216.32 o 
  -5   8   9        3.28       42.61    102.98 o 
  -4   8   9     4430.82     4584.18    224.98 o 
  -3   8   9      100.08      113.56    153.64 o 
  -2   8   9     7268.56     7982.60    235.88 o 
  -1   8   9     1559.97     1592.05    158.24 o 
   0   8   9     3552.80     3347.92    170.90 o 
   1   8   9      230.68      200.60    130.95 o 
   2   8   9     4839.40     4757.26    170.60 o 
   3   8   9     1115.06     1173.22    128.55 o 
   4   8   9      602.39      574.36    111.87 o 
   5   8   9     4905.16     4773.86    151.49 o 
   6   8   9     2077.74     1994.42    123.46 o 
   7   8   9     8077.49     7705.50    146.82 o 
   8   8   9      215.94      247.22     92.39 o 
   9   8   9     3302.05     3236.73    209.77 o 
  10   8   9       19.91       52.28     92.60 o 
  11   8   9     2068.88     2159.28    119.05 o 
  12   8   9       75.86      130.06    185.93 o 
  -5   9   9       70.27      142.71    110.78 o 
  -4   9   9     2446.76     2490.47    200.30 o 
  -3   9   9      213.70      380.15    158.26 o 
  -2   9   9     1587.86     1715.52    184.22 o 
  -1   9   9     2757.15     2628.29    187.91 o 
   0   9   9     1722.11     1796.76    165.94 o 
   1   9   9     4456.32     4609.81    195.16 o 
   2   9   9      573.05      646.39    138.35 o 
   3   9   9     3227.98     3180.31    159.42 o 
   4   9   9      721.16      714.43    124.93 o 
   5   9   9     2415.91     2362.80    147.44 o 
   6   9   9      110.91      189.82    113.44 o 
   7   9   9     8597.86     8520.62    144.89 o 
   8   9   9      245.31      295.24     98.41 o 
   9   9   9     1214.56     1109.39    108.74 o 
  10   9   9      861.32      944.72    106.27 o 
  11   9   9     1215.96     1277.54    119.11 o 
  -3  10   9     2716.86     2715.11    214.90 o 
  -2  10   9       63.19       98.01    163.67 o 
  -1  10   9     4028.01     4341.59    224.71 o 
   0  10   9      142.13       82.16    150.65 o 
   1  10   9     1490.63     1720.48    170.00 o 
   2  10   9      246.62      213.07    144.38 o 
   3  10   9     3081.72     3087.38    177.87 o 
   4  10   9     1455.55     1489.16    152.73 o 
   5  10   9     2859.69     3058.94    164.99 o 
   6  10   9     2592.63     2672.39    161.72 o 
   7  10   9     3598.81     3622.10    124.18 o 
   8  10   9     2867.58     2885.82    168.04 o 
   9  10   9      128.56      107.93    108.28 o 
  10  10   9     1501.69     1647.58    119.49 o 
  11  10   9      198.57      190.09    116.50 o 
  -2  11   9      273.08      275.25    174.51 o 
  -1  11   9      786.33      991.19    186.29 o 
   0  11   9     1806.42     1687.38    190.15 o 
   1  11   9     1797.05     1679.69    177.45 o 
   2  11   9     1414.51     1269.78    164.50 o 
   3  11   9      790.62      778.54    150.64 o 
   4  11   9     1358.19     1544.38    166.34 o 
   5  11   9      787.73      719.15    148.68 o 
   6  11   9     3537.77     3472.45    180.67 o 
   7  11   9      801.19      715.85    104.61 o 
   8  11   9     4430.09     4335.61    200.65 o 
   9  11   9       54.40       58.75    142.45 o 
  10  11   9     1930.33     2134.42    135.82 o 
   0  12   9     1630.23     1673.75    194.42 o 
   1  12   9       31.91      113.11    163.47 o 
   2  12   9     2992.85     3059.03    200.99 o 
   3  12   9      273.42      143.09    163.91 o 
   4  12   9     1134.28     1332.25    174.35 o 
   5  12   9       55.25      120.17    153.15 o 
   6  12   9     2706.61     2531.74    188.37 o 
   7  12   9      268.75      289.21    106.59 o 
   8  12   9     2962.12     2968.86    198.39 o 
   9  12   9     1705.43     1637.53    178.14 o 
   2  13   9     2524.92     2433.57    207.66 o 
   3  13   9     1245.62     1279.04    189.69 o 
   4  13   9     2049.76     1877.76    192.18 o 
   5  13   9     2325.59     2140.71    192.53 o 
   6  13   9      714.02      645.08    176.54 o 
   7  13   9     1590.24     1356.28    131.75 o 
  -7 -10  10      513.67      749.93    172.17 o 
  -6 -10  10      847.06      861.59    164.55 o 
  -5 -10  10     1450.88     1442.46    180.84 o 
  -4 -10  10      590.65      562.27    145.40 o 
  -3 -10  10     1886.49     1902.73    173.99 o 
  -2 -10  10        6.20      159.11     88.00 o 
  -1 -10  10     1769.19     1941.72    123.64 o 
  -8  -9  10     1087.90     1382.27    315.51 o 
  -7  -9  10     2239.37     2179.36    187.54 o 
  -6  -9  10       17.49      123.99    147.29 o 
  -5  -9  10     1956.36     1861.84    166.41 o 
  -3  -9  10     1788.97     1859.95    157.80 o 
  -2  -9  10      188.22      235.50     96.21 o 
  -1  -9  10      974.09      986.21     87.69 o 
   0  -9  10      295.94      361.95     82.17 o 
   1  -9  10     2727.08     3097.77    210.34 o 
   2  -9  10     1695.01     1654.43    196.64 o 
  -9  -8  10      734.97      814.72    137.15 o 
  -8  -8  10      120.45      308.84    213.67 o 
  -7  -8  10     1061.50      748.33    157.76 o 
  -6  -8  10      447.88      422.03    143.77 o 
  -5  -8  10     4626.76     4539.25    191.17 o 
  -4  -8  10     1837.97     1859.25    153.60 o 
  -3  -8  10     1867.00     1702.73    150.95 o 
  -2  -8  10     1988.84     2094.32    110.14 o 
  -1  -8  10      152.25      327.81     77.99 o 
   0  -8  10     2087.66     2283.83     94.09 o 
   1  -8  10     1898.61     2180.97    125.11 o 
   2  -8  10     2528.41     2521.27    200.25 o 
   3  -8  10      161.97      359.08    176.90 o 
 -10  -7  10      350.32      195.44    164.14 o 
  -9  -7  10      777.04      774.04    134.95 o 
  -8  -7  10     1120.07     1102.14    134.72 o 
  -7  -7  10      388.54      413.40    146.93 o 
  -6  -7  10     4582.04     4647.88    194.50 o 
  -5  -7  10       16.47       71.76    131.85 o 
  -4  -7  10     5831.03     5747.50    192.60 o 
  -3  -7  10      787.39      855.03    127.02 o 
  -2  -7  10     6136.96     6656.29    272.24 o 
  -1  -7  10       66.68      161.68     82.46 o 
   0  -7  10     3595.69     3671.89    115.97 o 
   1  -7  10      235.20      199.03     70.73 o 
   2  -7  10     6630.37     5943.11    149.60 o 
   3  -7  10      393.89      478.22    102.07 o 
   4  -7  10     1941.51     1815.10    197.36 o 
   5  -7  10      596.99      566.37    171.39 o 
 -10  -6  10     1930.12     1906.09    151.88 o 
  -9  -6  10       41.90        0.00    157.67 o 
  -8  -6  10     2755.02     2810.43    197.32 o 
  -7  -6  10      567.17      763.84    255.94 o 
  -6  -6  10     4842.07     4544.80    195.39 o 
  -5  -6  10     1797.44     1685.36    149.49 o 
  -4  -6  10     1625.99     1444.97    132.69 o 
  -3  -6  10     4383.69     4136.20    156.06 o 
  -2  -6  10      980.66     1115.63    147.18 o 
  -1  -6  10     1532.29     1617.70     89.83 o 
   0  -6  10     2548.06     2469.90     83.36 o 
   1  -6  10     3609.18     3537.33    127.38 o 
   2  -6  10     1543.83     1309.03     71.94 o 
   3  -6  10     3292.37     3480.04    128.55 o 
   4  -6  10      157.24      207.74    100.44 o 
   5  -6  10     1875.11     1901.85    182.57 o 
   6  -6  10        2.36      170.96    167.64 o 
 -11  -5  10       88.08       49.07    118.33 o 
 -10  -5  10     2151.72     2246.81    156.31 o 
  -9  -5  10      781.57      700.33    139.59 o 
  -8  -5  10     1370.85     1614.94    136.50 o 
  -7  -5  10      730.95      629.23    127.52 o 
  -6  -5  10     3456.29     3251.24    175.53 o 
  -5  -5  10     1766.42     1713.48    145.39 o 
  -4  -5  10     8223.78     7761.79    195.59 o 
  -3  -5  10     6011.24     5618.85    168.48 o 
  -2  -5  10       92.74      149.44     68.87 o 
  -1  -5  10     3259.62     3549.10    229.39 o 
   0  -5  10       18.52       48.94     70.10 o 
   1  -5  10     1445.06     1353.35     69.20 o 
   2  -5  10      118.68      119.08     57.95 o 
   3  -5  10     6640.51     7088.09    145.79 o 
   4  -5  10      263.85      275.67     97.15 o 
   5  -5  10     3269.33     3605.87    130.64 o 
   6  -5  10      939.72      884.85    108.63 o 
   7  -5  10     1132.32     1042.24    182.29 o 
 -11  -4  10     2361.66     2321.85    185.05 o 
 -10  -4  10      285.17      215.49    108.98 o 
  -9  -4  10     2353.95     2089.86    101.93 o 
  -8  -4  10      855.84      987.29     88.92 o 
  -7  -4  10     1931.73     1503.57    122.25 o 
  -6  -4  10       66.00       79.59    102.06 o 
  -5  -4  10     4520.73     4270.04    168.83 o 
  -4  -4  10      473.68      389.25    112.47 o 
  -3  -4  10     7517.03     7417.78    100.81 o 
  -2  -4  10      191.26      152.78     44.45 o 
  -1  -4  10     9281.55     9103.42    118.12 o 
   0  -4  10      420.20      330.64     55.55 o 
   1  -4  10     5399.97     5386.92    126.74 o 
   2  -4  10      644.34      608.64     54.89 o 
   3  -4  10      614.48      673.35     50.59 o 
   4  -4  10     2825.88     2782.33    117.32 o 
   5  -4  10       21.73       11.77    122.16 o 
   6  -4  10     2384.35     2596.59    121.50 o 
   7  -4  10        6.71       20.07    101.74 o 
   8  -4  10     1812.04     1948.27    203.62 o 
 -11  -3  10     2711.69     2635.45    158.29 o 
 -10  -3  10       11.32       18.70    133.49 o 
  -9  -3  10     5737.44     5083.03    124.84 o 
  -8  -3  10      270.92      245.83     83.85 o 
  -7  -3  10     2880.22     2488.05     93.91 o 
  -6  -3  10     1016.13      912.81     38.12 o 
  -5  -3  10     3414.10     3320.99    151.11 o 
  -4  -3  10      777.13      983.09     43.11 o 
  -3  -3  10     4185.67     3982.66     59.03 o 
  -2  -3  10     4126.49     4268.23    124.41 o 
  -1  -3  10     5723.91     5236.22    151.30 o 
   0  -3  10     4368.80     4135.46     74.76 o 
   1  -3  10     2101.77     1979.90     60.45 o 
   2  -3  10     6211.73     5996.75    119.09 o 
   3  -3  10        4.03       24.46     30.91 o 
   4  -3  10     3424.41     3192.31    177.99 o 
   5  -3  10       11.81       58.40     91.11 o 
   6  -3  10     7735.42     7813.73    158.72 o 
   7  -3  10       74.55       33.14     98.74 o 
   8  -3  10     1184.28     1263.26    116.99 o 
   9  -3  10     1117.33     1183.93    193.99 o 
 -11  -2  10     1540.00     1442.31    130.89 o 
 -10  -2  10     1277.34     1289.32    122.63 o 
  -9  -2  10     2177.27     2030.17    122.13 o 
  -8  -2  10     2009.14     1951.10     98.99 o 
  -7  -2  10     1707.87     1477.60    118.25 o 
  -6  -2  10     5329.63     5251.64    136.50 o 
  -5  -2  10      734.83      712.25     63.30 o 
  -4  -2  10     3988.33     4426.11    109.10 o 
  -3  -2  10     4025.12     4132.87     74.48 o 
  -2  -2  10     8653.22     9016.29     93.11 o 
  -1  -2  10       21.57       50.88     26.53 o 
   0  -2  10     8051.41     8172.08    105.00 o 
   1  -2  10      310.60      332.12     31.78 o 
   2  -2  10     6799.90     7152.93     62.95 o 
   3  -2  10       64.96      103.69     35.66 o 
   4  -2  10     2920.58     2392.54     79.24 o 
   5  -2  10     3723.45     3946.46    120.77 o 
   6  -2  10     4380.92     4063.55    129.03 o 
   7  -2  10     1723.12     1747.18    115.78 o 
   8  -2  10     2652.30     2508.85    128.15 o 
   9  -2  10     2757.93     2934.05    237.95 o 
 -11  -1  10      703.64      714.29    102.93 o 
 -10  -1  10     2618.23     2673.55    137.90 o 
  -9  -1  10       89.16        0.00     97.95 o 
  -8  -1  10     2665.43     2674.91    118.14 o 
  -7  -1  10      136.95      180.44     74.53 o 
  -6  -1  10     2946.10     2873.73    107.85 o 
  -5  -1  10      111.48       62.63     58.94 o 
  -4  -1  10     7626.18     7552.48    103.42 o 
  -3  -1  10     1629.79     1238.85     54.20 o 
  -2  -1  10     5746.61     5949.03    154.80 o 
  -1  -1  10     4846.08     4412.67     58.36 o 
   0  -1  10    15388.51    16360.04     82.67 o 
   1  -1  10     5975.47     5793.23     59.60 o 
   2  -1  10      837.54      895.77     28.23 o 
   3  -1  10    14747.41    15440.60    214.52 o 
   4  -1  10       46.30       50.41     29.28 o 
   5  -1  10     5806.17     6387.99    130.87 o 
   6  -1  10      669.32      548.65     90.80 o 
   7  -1  10     4634.29     5033.06    107.81 o 
   8  -1  10      296.80      258.41     77.85 o 
   9  -1  10     2059.11     1958.30    123.20 o 
  10  -1  10      453.25      468.81    110.03 o 
 -10   0  10     2329.80     2376.19    116.46 o 
  -9   0  10      147.09      219.05    104.44 o 
  -8   0  10     2642.47     2494.50    120.30 o 
  -7   0  10     1710.12     1685.36     89.41 o 
  -6   0  10     1212.76     1085.59     75.64 o 
  -5   0  10     3579.84     3454.18    100.09 o 
  -4   0  10     4800.51     4563.95     82.01 o 
  -3   0  10     6572.42     6326.83    206.91 o 
  -2   0  10     4506.89     4473.68     62.01 o 
  -1   0  10     9923.30     9538.78     66.30 o 
   0   0  10      520.66      516.93     32.61 o 
   1   0  10    16386.17    15871.60    136.80 o 
   2   0  10       26.14       15.92     26.93 o 
   3   0  10     7891.29     7383.07    148.95 o 
   4   0  10     1514.62     1505.55     59.90 o 
   5   0  10     4726.38     5199.91     89.08 o 
   6   0  10     2508.76     2453.17     80.45 o 
   7   0  10     4432.50     4250.04    100.28 o 
   8   0  10      215.92      232.00     76.33 o 
   9   0  10     1630.60     1492.26     92.07 o 
  10   0  10     2347.85     2425.70    173.63 o 
 -10   1  10     2434.89     2385.77    136.35 o 
  -9   1  10     2619.63     2532.09    112.20 o 
  -8   1  10      629.21      691.93     89.00 o 
  -7   1  10     3514.18     3419.98    103.20 o 
  -6   1  10      475.67      574.10     99.97 o 
  -5   1  10     5104.71     5448.52    132.36 o 
  -4   1  10      129.96       74.82     78.71 o 
  -3   1  10     7986.86     8031.62    344.05 o 
  -2   1  10      150.47      122.93     34.40 o 
  -1   1  10    15154.98    15763.12    185.08 o 
   0   1  10      644.47      592.74     37.00 o 
   1   1  10     9724.21     9229.37    105.46 o 
   2   1  10     6933.17     6829.35    118.31 o 
   3   1  10     5624.52     5247.69     89.93 o 
   4   1  10     2138.06     2069.53     55.80 o 
   5   1  10     2125.95     2010.92     61.21 o 
   6   1  10     3520.94     3545.15     85.96 o 
   7   1  10     1016.84     1009.18     73.15 o 
   8   1  10     2055.92     2042.20    105.07 o 
   9   1  10       37.59        0.00    113.43 o 
  10   1  10     3548.01     3486.95    182.03 o 
 -10   2  10       10.81       67.01    121.91 o 
  -9   2  10     2814.58     2725.20    214.24 o 
  -8   2  10       91.81       92.79    159.09 o 
  -7   2  10     3572.68     3867.01    204.71 o 
  -6   2  10     2464.06     2299.57    168.45 o 
  -5   2  10     4090.94     3547.92    161.26 o 
  -4   2  10       31.12       15.20     13.67 o 
  -3   2  10    10532.96    10807.79    149.65 o 
  -2   2  10     3286.81     3235.06     75.63 o 
  -1   2  10     5162.18     4831.58     87.04 o 
   0   2  10     3272.07     2817.26     56.01 o 
   1   2  10     3812.98     4082.93     71.10 o 
   2   2  10    13175.50    12769.72    129.71 o 
   3   2  10     1669.92     1583.44     40.00 o 
   4   2  10     3173.22     3505.49     61.12 o 
   5   2  10      566.44      425.82     41.40 o 
   6   2  10     4708.89     4676.21     90.37 o 
   7   2  10      130.38       96.25     66.42 o 
   8   2  10     4542.87     4841.59    107.48 o 
   9   2  10      405.81      478.27    118.87 o 
  10   2  10     2423.26     2755.78    169.71 o 
  11   2  10     1394.56     1391.17    155.11 o 
  -9   3  10     2229.43     2334.17    207.30 o 
  -8   3  10      181.42      102.60    162.68 o 
  -7   3  10     1816.59     2204.21    186.86 o 
  -6   3  10     5095.25     4797.17    159.84 o 
  -5   3  10     3222.82     2925.24     75.05 o 
  -4   3  10    14317.65    13474.05    321.93 o 
  -3   3  10     1097.89     1246.23     91.38 o 
  -2   3  10     5054.11     5248.40     88.71 o 
  -1   3  10     2562.53     2610.03    107.12 o 
   0   3  10    10936.58     9560.91     97.05 o 
   1   3  10      363.19      298.91     53.20 o 
   2   3  10    18935.80    18511.84    116.18 o 
   3   3  10     6557.73     6076.98     61.82 o 
   4   3  10     9170.22     9412.27    128.03 o 
   5   3  10      581.68      504.34     38.25 o 
   6   3  10      784.59      748.28     41.44 o 
   7   3  10     1375.58     1336.57     43.98 o 
   8   3  10     1083.83     1278.23     80.11 o 
   9   3  10     4705.63     4862.22    131.81 o 
  10   3  10     1760.05     1889.81    118.29 o 
  11   3  10     5647.40     5615.68    217.10 o 
  -9   4  10      803.16      809.99    193.56 o 
  -8   4  10     1911.25     2019.99    194.12 o 
  -7   4  10       56.62       37.78    154.37 o 
  -6   4  10     2951.10     3004.10    190.72 o 
  -5   4  10       33.01       50.25     65.75 o 
  -4   4  10     3740.33     3750.87    115.29 o 
  -3   4  10       81.26      110.36     72.73 o 
  -2   4  10     4909.03     5145.61     90.11 o 
  -1   4  10     3325.65     3204.50     72.93 o 
   0   4  10     2332.62     1997.62     66.23 o 
   1   4  10     1347.89     1244.12     76.04 o 
   2   4  10     6926.15     6402.83     85.00 o 
   3   4  10     1528.91     1445.76     50.42 o 
   4   4  10     1255.97     1486.08     43.72 o 
   5   4  10     3145.37     3056.99     52.76 o 
   6   4  10       91.50       83.67     26.93 o 
   7   4  10     3349.90     3056.08     72.51 o 
   8   4  10       10.92       24.80     49.71 o 
   9   4  10     3617.11     3531.55    121.84 o 
  10   4  10       86.29       35.84     93.29 o 
  11   4  10     2657.26     2734.16    135.69 o 
  12   4  10      138.88       74.75    112.59 o 
  -8   5  10     2733.92     2857.29    220.97 o 
  -7   5  10      380.43      470.10    176.73 o 
  -6   5  10     1797.96     1664.27    178.38 o 
  -5   5  10     1087.59     1087.33     86.00 o 
  -4   5  10     5011.43     4990.79    182.17 o 
  -3   5  10     4904.40     4800.97    105.18 o 
  -2   5  10     1685.11     1640.18     81.09 o 
  -1   5  10     1830.20     1484.62     77.33 o 
   0   5  10      354.06      489.72     64.83 o 
   1   5  10     8113.63     7949.72    114.52 o 
   2   5  10       99.11       88.22     62.25 o 
   3   5  10    11104.50    11177.47    152.49 o 
   4   5  10     1209.80     1225.50     57.61 o 
   5   5  10     7828.29     7690.60     89.24 o 
   6   5  10     1580.67     1824.05     51.48 o 
   7   5  10     1875.33     2080.98     73.45 o 
   8   5  10     1380.77     1422.16     76.41 o 
   9   5  10     1859.67     1824.04     72.41 o 
  10   5  10     2051.95     1924.89    114.09 o 
  11   5  10     2919.57     2589.74    243.50 o 
  12   5  10     2087.63     2314.35    184.45 o 
  -7   6  10     1460.74     1546.55    193.63 o 
  -6   6  10      172.89      268.65    169.41 o 
  -5   6  10     4152.29     4294.84    321.47 o 
  -4   6  10      259.05      213.59    152.48 o 
  -3   6  10     5891.27     5835.06    266.38 o 
  -2   6  10      781.10      959.67     69.91 o 
  -1   6  10     8238.60     7274.07    109.17 o 
   0   6  10      142.68      104.20     60.40 o 
   1   6  10     4480.50     4732.94     97.30 o 
   2   6  10      922.10      999.26     48.60 o 
   3   6  10     6079.38     6251.46    133.83 o 
   4   6  10     2247.46     2166.13    118.53 o 
   5   6  10     2044.06     2018.01     68.80 o 
   6   6  10     2798.79     2857.82     74.31 o 
   7   6  10     2188.47     2559.53     95.04 o 
   8   6  10     2998.09     3002.64    100.15 o 
   9   6  10      122.61      128.27     76.08 o 
  10   6  10     4092.63     4107.65    216.64 o 
  11   6  10      143.14      130.02    176.79 o 
  12   6  10     2375.91     2310.64    137.77 o 
  -6   7  10       41.68        0.00    170.50 o 
  -5   7  10      710.05      609.74     99.53 o 
  -4   7  10      542.20      533.62    156.24 o 
  -3   7  10     3299.08     3250.13    187.50 o 
  -2   7  10     7149.00     7042.90    220.13 o 
  -1   7  10     3115.44     3174.94    112.05 o 
   0   7  10     3573.37     3523.30    160.77 o 
   1   7  10     1887.17     1777.79     78.30 o 
   2   7  10     5635.17     5322.10    194.68 o 
   3   7  10      163.17      154.80     70.04 o 
   4   7  10     2931.77     3057.83     93.07 o 
   5   7  10       20.98       42.56     69.56 o 
   6   7  10     7325.12     7101.96    435.62 o 
   7   7  10        0.42      390.80     89.57 o 
   8   7  10     1781.45     1745.52     98.79 o 
   9   7  10      232.22      371.78     85.94 o 
  10   7  10     2364.59     2407.84    109.13 o 
  11   7  10      700.63      790.59    185.77 o 
  12   7  10     1364.03     1203.92    199.45 o 
  -6   8  10     1934.53     1748.03    204.46 o 
  -5   8  10     2899.25     3157.69    135.61 o 
  -4   8  10     3788.71     4118.23    215.17 o 
  -3   8  10      425.04      544.89    157.47 o 
  -2   8  10     6910.81     6181.89    223.47 o 
   0   8  10     4406.40     4397.45    186.99 o 
   1   8  10      100.43       48.57     65.26 o 
   2   8  10     4152.13     4030.95     99.26 o 
   3   8  10       74.92       69.57    115.05 o 
   4   8  10     2683.44     2669.09    133.24 o 
   5   8  10     2386.15     2588.78    130.49 o 
   6   8  10     4966.03     5266.33    153.77 o 
   7   8  10     1916.24     1983.57    109.38 o 
   8   8  10      624.08      593.18     97.26 o 
   9   8  10     2867.81     2942.80    160.13 o 
  10   8  10     1247.56     1126.73    106.25 o 
  11   8  10     2609.66     2990.69    211.95 o 
  12   8  10      263.92      448.59    192.56 o 
  -4   9  10     2969.33     3148.33    213.33 o 
  -3   9  10       11.40       38.53    164.62 o 
  -2   9  10     9639.31     9119.97    264.07 o 
  -1   9  10     2662.97     2289.83    180.23 o 
   0   9  10     2350.57     2345.21    177.30 o 
   1   9  10      394.70      177.18    144.83 o 
   2   9  10     3011.21     2830.86    171.93 o 
   3   9  10     1721.67     1708.65    143.83 o 
   4   9  10     2150.35     2247.50    143.58 o 
   5   9  10     1959.43     1982.88    142.33 o 
   6   9  10      787.53      878.00    120.73 o 
   7   9  10     3292.67     3375.19    131.20 o 
   8   9  10       22.71      125.85     93.89 o 
   9   9  10     1492.38     1627.82    115.02 o 
  10   9  10      225.04      348.81    102.70 o 
  11   9  10     2659.44     2891.59    133.27 o 
  -3  10  10     1401.92     1237.11    187.79 o 
  -2  10  10     1515.51     1568.60    189.20 o 
  -1  10  10     4739.26     4589.94    220.95 o 
   0  10  10     3049.41     2521.30    191.43 o 
   1  10  10     1078.54      887.56    155.17 o 
   2  10  10      109.33      126.14    145.77 o 
   3  10  10     2772.48     2801.66    169.39 o 
   4  10  10      170.55      198.41    130.51 o 
   5  10  10     5746.97     5483.04    195.86 o 
   6  10  10       77.13        0.00    122.31 o 
   7  10  10     4370.37     4442.21    127.21 o 
   8  10  10     1027.55     1021.72    151.58 o 
   9  10  10      423.39      526.82    108.26 o 
  10  10  10      802.29      971.24    116.15 o 
  11  10  10     1443.91     1480.73    127.33 o 
  -1  11  10     3020.53     3075.76    212.47 o 
   0  11  10     1998.46     2066.55    189.69 o 
   1  11  10     3182.43     3337.42    211.80 o 
   2  11  10        8.07        5.31    155.17 o 
   3  11  10     1595.75     1494.05    166.90 o 
   4  11  10      667.46      671.95    153.85 o 
   5  11  10     1374.38     1417.93    162.51 o 
   6  11  10     1752.34     1530.56    155.84 o 
   7  11  10     1816.71     1749.41    116.58 o 
   8  11  10     3256.34     2932.90    187.21 o 
   9  11  10        6.93       33.40    112.74 o 
  10  11  10     2708.36     2842.89    146.97 o 
   0  12  10      782.15      754.89    190.95 o 
   1  12  10      425.11      289.74    170.77 o 
   2  12  10     1258.41     1279.23    187.76 o 
   3  12  10      122.90      147.41    155.59 o 
   4  12  10     1049.03     1166.82    174.54 o 
   5  12  10      235.18      117.79    144.56 o 
   6  12  10     2823.95     2698.58    180.22 o 
   7  12  10      185.64      114.69    111.27 o 
   8  12  10     3205.97     2897.25    206.78 o 
   9  12  10      206.39      209.47    160.51 o 
   3  13  10       41.88       51.21    170.40 o 
   4  13  10     2229.82     1952.19    196.99 o 
   5  13  10     1331.88     1326.64    185.05 o 
   6  13  10      957.61      846.03    168.13 o 
   7  13  10      431.12      456.56    115.47 o 
  -5 -10  11      407.47      544.42    164.13 o 
  -4 -10  11     1155.98     1029.13    156.66 o 
  -3 -10  11     1070.94     1327.10    119.01 o 
  -2 -10  11      497.36      568.95     92.82 o 
  -8  -9  11     1189.38     1845.66    518.52 o 
  -7  -9  11     1039.45     1128.75    171.73 o 
  -6  -9  11      801.70      703.86    166.77 o 
  -5  -9  11     1633.63     1691.31    169.17 o 
  -4  -9  11      628.83      629.32    149.55 o 
  -3  -9  11     2084.43     2228.72    258.49 o 
  -2  -9  11      127.04      247.33    126.98 o 
  -1  -9  11     1470.65     1666.61     94.41 o 
   0  -9  11       54.10       42.59    109.56 o 
   1  -9  11     2264.77     2279.23    197.67 o 
  -9  -8  11      399.42      467.39    149.24 o 
  -8  -8  11      827.13     1233.88    440.09 o 
  -7  -8  11     3333.88     3309.22    212.14 o 
  -6  -8  11      277.80      394.01    154.44 o 
  -5  -8  11      675.38      645.92    143.69 o 
  -4  -8  11       10.11       54.12    135.98 o 
  -3  -8  11     2728.52     2983.16    119.06 o 
  -2  -8  11      822.82     1090.45    103.21 o 
  -1  -8  11     1288.16     1435.85     88.17 o 
   0  -8  11     1619.28     1670.29     90.16 o 
   1  -8  11     1568.85     1698.95    137.81 o 
   2  -8  11     1475.27     1664.77    194.91 o 
   3  -8  11      738.60      918.47    192.69 o 
  -9  -7  11     2613.00     2747.69    235.73 o 
  -8  -7  11      370.91      535.26    149.74 o 
  -7  -7  11     2635.14     2377.55    184.34 o 
  -6  -7  11     1438.94     1278.03    168.06 o 
  -5  -7  11     4978.25     4971.57    202.09 o 
  -4  -7  11      821.78      744.14    136.10 o 
  -3  -7  11     1970.77     1951.00    227.43 o 
  -2  -7  11      408.79      566.15     89.47 o 
  -1  -7  11      454.41      603.97     78.99 o 
   0  -7  11     5321.82     5152.86    109.40 o 
   1  -7  11       10.08       95.30     72.46 o 
   2  -7  11     7014.77     6422.27    156.60 o 
   3  -7  11       36.05       94.96    101.96 o 
   4  -7  11     1892.98     2109.59    201.75 o 
 -10  -6  11     1041.40     1010.34    215.34 o 
  -9  -6  11     1393.91     1423.74    142.75 o 
  -8  -6  11     1733.39     1871.38    181.56 o 
  -7  -6  11      479.31      663.33    133.90 o 
  -6  -6  11     3676.40     3545.40    192.85 o 
  -5  -6  11       85.16       69.09    123.36 o 
  -4  -6  11     1347.18     1308.37    142.25 o 
  -3  -6  11       72.88      133.69     79.39 o 
  -2  -6  11    11627.50    11885.86    363.43 o 
  -1  -6  11        8.84        7.57     81.85 o 
   0  -6  11     2150.54     2326.69     84.36 o 
   1  -6  11      280.62      339.78     67.85 o 
   2  -6  11     4039.28     4167.56    191.96 o 
   3  -6  11     1236.43     1218.07    111.85 o 
   4  -6  11     1958.31     1972.10    121.11 o 
   5  -6  11     1024.34      933.51    180.77 o 
 -10  -5  11     2179.46     2413.07    153.77 o 
  -9  -5  11       93.28       21.35    117.68 o 
  -8  -5  11     1666.42     1372.42    134.53 o 
  -7  -5  11        2.95      195.36    139.02 o 
  -6  -5  11     6641.46     6052.75    213.80 o 
  -5  -5  11      418.81      398.75    124.85 o 
  -4  -5  11     4839.60     4889.96    177.75 o 
  -3  -5  11     1471.10     1413.51     82.99 o 
  -2  -5  11       36.34       49.23     70.57 o 
  -1  -5  11     5766.28     5692.47     98.44 o 
   0  -5  11     4155.19     4399.59    100.54 o 
   1  -5  11     6604.51     6525.82    119.07 o 
   2  -5  11     2413.51     2905.09     78.08 o 
   3  -5  11     3541.75     3415.94    189.02 o 
   4  -5  11      122.44      538.86    101.27 o 
   5  -5  11     3177.29     3239.07    208.24 o 
   6  -5  11       53.14       46.53    101.45 o 
   7  -5  11     2112.33     2217.96    201.42 o 
 -10  -4  11     1997.56     1922.15    110.06 o 
  -9  -4  11     1609.70     1429.04     98.74 o 
  -8  -4  11     2383.89     1891.93    140.21 o 
  -7  -4  11      970.02      934.46    127.43 o 
  -6  -4  11     1351.82     1191.11    146.89 o 
  -5  -4  11     1095.41     1170.87     64.58 o 
  -4  -4  11     2188.88     2130.98     74.77 o 
  -3  -4  11     3298.02     3254.01     76.18 o 
  -2  -4  11     3123.16     2967.81     79.66 o 
  -1  -4  11     8151.03     7618.14    198.39 o 
   0  -4  11       70.11       61.51     56.35 o 
   1  -4  11     5304.09     4844.55    115.56 o 
   2  -4  11      508.92      451.71     55.01 o 
   3  -4  11     3749.06     3452.68    193.80 o 
   4  -4  11      956.23      914.35    104.07 o 
   5  -4  11     1291.72     1201.00    109.87 o 
   6  -4  11      830.53      806.27    105.85 o 
   7  -4  11     1507.70     1510.23    118.01 o 
 -10  -3  11      628.39      608.12    118.11 o 
  -9  -3  11     4479.00     3925.86    142.73 o 
  -8  -3  11      106.64       63.00     83.15 o 
  -7  -3  11     4519.92     4540.11    108.18 o 
  -6  -3  11      669.86      557.20    115.04 o 
  -5  -3  11     2170.38     2234.31     86.71 o 
  -4  -3  11       10.90        6.69     45.33 o 
  -3  -3  11     3265.46     3324.09     99.17 o 
  -2  -3  11     1022.69     1133.38     43.80 o 
  -1  -3  11     5359.68     5456.66    108.05 o 
   0  -3  11     1056.06     1251.74     60.96 o 
   1  -3  11     1387.17     1383.80     59.80 o 
   2  -3  11     1971.81     1754.90     59.40 o 
   3  -3  11      115.16      123.80     36.18 o 
   4  -3  11     4365.48     4298.11    165.17 o 
   5  -3  11      667.66      633.81     98.99 o 
   6  -3  11     4643.92     4539.28    138.93 o 
   7  -3  11       87.26      189.23    105.28 o 
   8  -3  11      799.32      750.99    114.71 o 
 -10  -2  11       21.86       32.84    111.56 o 
  -9  -2  11     2966.60     3110.33    134.21 o 
  -8  -2  11      198.13      180.74     84.88 o 
  -7  -2  11     4654.86     4597.54    106.22 o 
  -6  -2  11      186.16      152.47     68.34 o 
  -5  -2  11     1424.03     1370.17     76.19 o 
  -4  -2  11     2449.91     1822.72     33.47 o 
  -3  -2  11       81.64      101.22     30.40 o 
  -2  -2  11     7910.71     8093.87     74.11 o 
  -1  -2  11     2096.91     2323.26     69.48 o 
   0  -2  11     4306.83     4407.50    108.48 o 
   1  -2  11      669.92      774.07     40.54 o 
   2  -2  11     5335.41     5499.87     60.94 o 
   3  -2  11       10.52       11.80     22.82 o 
   4  -2  11     3095.49     3265.20    115.13 o 
   5  -2  11      251.76      462.51     95.17 o 
   6  -2  11     5666.44     6023.03    145.33 o 
   7  -2  11       22.94       20.71    152.68 o 
   8  -2  11     3534.95     3301.13    140.61 o 
   9  -2  11     1893.14     2018.96    185.11 o 
 -10  -1  11     1379.35     1462.77    128.13 o 
  -9  -1  11     1408.55     1434.41    116.19 o 
  -8  -1  11     1990.96     1873.61     99.88 o 
  -7  -1  11     1467.55     1444.82     87.92 o 
  -6  -1  11     3375.31     3192.17     90.67 o 
  -5  -1  11      432.45      364.18     62.47 o 
  -4  -1  11     1872.08     1533.62    102.71 o 
  -3  -1  11      372.85      251.72     69.87 o 
  -2  -1  11     4415.05     4002.22     49.99 o 
  -1  -1  11      664.91      680.13     39.60 o 
   0  -1  11     9282.34     8802.14    121.95 o 
   1  -1  11     2939.08     2853.06     50.09 o 
   2  -1  11     2401.26     2300.36     36.68 o 
   3  -1  11     6996.17     7042.96     76.86 o 
   4  -1  11      938.10      936.40     95.97 o 
   5  -1  11     2797.15     2835.15    114.45 o 
   6  -1  11     2628.12     2701.61     87.50 o 
   7  -1  11     1384.03     1498.97     85.02 o 
   8  -1  11     1017.73      953.30     84.10 o 
   9  -1  11     1396.79     1501.62     96.29 o 
  10  -1  11      221.10      170.52    108.43 o 
 -10   0  11     2643.46     2744.83    118.75 o 
  -9   0  11      215.61      168.02    105.43 o 
  -8   0  11     3391.65     3082.43    126.82 o 
  -7   0  11        5.73        0.00    107.72 o 
  -6   0  11     3160.09     3143.78     91.55 o 
  -5   0  11      429.79      451.51     63.32 o 
  -4   0  11     4587.80     4190.31     82.05 o 
  -3   0  11     4241.57     4414.30     76.48 o 
  -2   0  11    10861.30    10107.36    273.43 o 
  -1   0  11     1248.56     1138.55     39.39 o 
   0   0  11     5312.56     4703.99     83.43 o 
   1   0  11     5658.68     5667.57     62.70 o 
   2   0  11      940.94      843.34     29.73 o 
   3   0  11    10259.06    10410.14    141.94 o 
   4   0  11       24.84       73.70     49.71 o 
   5   0  11     8655.34     8165.67    105.63 o 
   6   0  11        8.06       42.94     63.10 o 
   7   0  11     3050.78     3013.95    118.89 o 
   8   0  11        2.82       13.74     71.67 o 
   9   0  11     2206.83     2208.21    149.60 o 
  10   0  11      236.25      273.92    135.14 o 
 -10   1  11     1814.12     1786.32    137.60 o 
  -9   1  11      560.01      394.68     94.57 o 
  -8   1  11     1659.75     1525.82     97.78 o 
  -7   1  11     7550.68     6900.41    149.06 o 
  -6   1  11     4923.30     5273.09    181.87 o 
  -5   1  11     1736.25     1623.64    110.34 o 
  -4   1  11     1734.16     2170.99    103.22 o 
  -3   1  11     6417.15     6044.83    360.46 o 
  -2   1  11      189.70      170.72     25.42 o 
  -1   1  11    17459.71    17777.48    106.98 o 
   0   1  11       67.16       58.72     37.94 o 
   1   1  11    11538.06    10632.36    122.59 o 
   2   1  11      325.66      321.64     45.71 o 
   3   1  11     7575.62     7372.67     99.43 o 
   4   1  11      184.93      237.20     44.53 o 
   5   1  11     8721.83     8571.08    116.01 o 
   6   1  11     1387.41     1515.74     73.98 o 
   7   1  11     3626.91     3262.21    107.60 o 
   8   1  11     1289.33     1566.26    103.48 o 
   9   1  11     1187.27     1105.74    103.21 o 
  10   1  11     1772.75     1554.65    150.91 o 
  11   1  11      738.34      775.19    141.77 o 
  -9   2  11      817.18      896.97    121.81 o 
  -8   2  11      136.92      215.53    158.60 o 
  -7   2  11     1354.04     1341.42    170.28 o 
  -6   2  11      192.77      277.31    153.89 o 
  -5   2  11     6721.98     6580.87    136.94 o 
  -4   2  11       57.04       48.28     69.79 o 
  -3   2  11     4259.93     4479.40    119.79 o 
  -2   2  11      281.30      184.34     24.43 o 
  -1   2  11     5229.06     4782.58     59.21 o 
   0   2  11      665.80      523.40     40.93 o 
   1   2  11    11581.42    10189.05    249.05 o 
   2   2  11     3061.06     3000.35     64.72 o 
   3   2  11     2591.24     2532.13     44.95 o 
   4   2  11     1827.89     1584.21     40.61 o 
   5   2  11     3219.45     2754.72    237.80 o 
   6   2  11     4941.88     4933.55     94.76 o 
   7   2  11     1181.97     1209.19     76.32 o 
   8   2  11     4078.28     4179.61    133.52 o 
   9   2  11      201.08      245.30     95.21 o 
  10   2  11     3178.06     3319.74    175.95 o 
  -9   3  11     2299.71     2350.20    222.17 o 
  -8   3  11        2.18      130.24    167.83 o 
  -7   3  11     7583.11     7191.89    248.04 o 
  -6   3  11     3262.60     3343.61    191.88 o 
  -5   3  11     6098.74     5811.64    241.66 o 
  -4   3  11      232.39      287.70     41.35 o 
  -3   3  11     1746.93     1651.77     95.27 o 
  -2   3  11     1551.75     1425.87     70.85 o 
  -1   3  11     1326.07     1259.65     49.94 o 
   0   3  11     8779.87     8467.91    134.10 o 
   1   3  11      792.64      502.44     54.40 o 
   2   3  11    13612.99    13145.34     98.92 o 
   3   3  11      249.06      411.85     33.52 o 
   4   3  11     8031.30     7658.08     81.87 o 
   5   3  11       54.16       88.02     54.73 o 
   6   3  11     8576.29     8510.35     76.40 o 
   7   3  11      277.67      220.48     31.10 o 
   8   3  11     5852.29     5598.38    109.91 o 
   9   3  11     1835.45     1698.54     92.70 o 
  10   3  11     2965.50     3090.33    128.80 o 
  11   3  11     1297.42     1391.86    154.97 o 
  -8   4  11      719.12      740.64    179.92 o 
  -7   4  11     1577.94     1850.77    186.41 o 
  -6   4  11     3652.26     3559.88    202.92 o 
  -5   4  11     4210.60     4242.68     95.39 o 
  -4   4  11     6737.34     6611.19    104.37 o 
  -3   4  11      781.23      841.17     70.06 o 
  -2   4  11     4835.66     4417.22    114.61 o 
  -1   4  11     1260.03     1284.34     64.19 o 
   0   4  11     4545.60     4601.70    113.55 o 
   1   4  11      227.64      256.66     53.41 o 
   2   4  11     9331.53     9476.90     98.17 o 
   3   4  11      368.88      410.59     42.05 o 
   4   4  11      116.20       68.52     44.61 o 
   5   4  11     5108.27     5152.16     67.23 o 
   6   4  11     6175.07     6127.70     98.39 o 
   7   4  11     3977.92     4074.22    113.65 o 
   8   4  11      388.41      296.43     76.28 o 
   9   4  11     3496.32     3077.14    129.57 o 
  10   4  11     1474.82     1059.06    109.45 o 
  11   4  11     3373.57     3384.26    183.07 o 
  -8   5  11      987.07      982.02    198.37 o 
  -7   5  11      117.43       86.93    174.49 o 
  -6   5  11     5468.08     5159.05    228.39 o 
  -5   5  11        2.16       22.29     71.84 o 
  -4   5  11     4039.92     4281.28    159.99 o 
  -3   5  11      422.54      465.06     79.96 o 
  -2   5  11     2574.95     2484.86     93.03 o 
  -1   5  11     1655.13     1695.33     66.77 o 
   0   5  11      166.46      179.60     53.33 o 
   1   5  11     5548.08     5254.00     82.03 o 
   2   5  11     3829.58     4280.17     97.43 o 
   3   5  11     4362.24     4660.59     82.36 o 
   4   5  11     1216.64     1225.67     58.45 o 
   5   5  11     5368.58     5492.03     96.37 o 
   6   5  11      535.69      530.15     44.99 o 
   7   5  11     3401.67     3323.60     81.16 o 
   8   5  11       49.74       48.02     59.35 o 
   9   5  11     2619.27     2455.79    115.23 o 
  10   5  11      202.41      288.20     95.27 o 
  11   5  11     1288.70     1164.14    120.56 o 
  12   5  11      566.67      566.45    112.92 o 
  -7   6  11     1194.91     1161.96    190.59 o 
  -6   6  11     1218.10     1259.20    185.90 o 
  -5   6  11     1536.75     1417.03     97.22 o 
  -4   6  11     1854.87     1672.96    176.68 o 
  -3   6  11     2401.12     2605.09     91.07 o 
  -2   6  11      193.99      241.68     71.32 o 
  -1   6  11     6302.14     7003.90    172.49 o 
   0   6  11      493.39      495.05     71.13 o 
   1   6  11     7280.94     6771.31    123.57 o 
   2   6  11       68.39      187.48     50.30 o 
   3   6  11     6126.03     6183.70    109.21 o 
   4   6  11      716.08      715.01     60.52 o 
   5   6  11     6572.56     6510.60     93.89 o 
   6   6  11      319.99      577.72     59.73 o 
   7   6  11    11073.23    10770.84    166.33 o 
   8   6  11     4379.69     4186.63    108.96 o 
   9   6  11     1675.73     1601.95     88.96 o 
  10   6  11     2178.75     1858.39    185.31 o 
  11   6  11     1495.02     1356.25    121.72 o 
  12   6  11      988.47     1017.10    123.03 o 
  -6   7  11      717.76      819.33    191.20 o 
  -5   7  11     2978.11     2961.25    210.67 o 
  -4   7  11       99.80       76.28    160.25 o 
  -3   7  11     2360.59     2669.33    193.10 o 
  -2   7  11     1017.16      784.92    151.27 o 
  -1   7  11     2271.49     2272.30    168.20 o 
   0   7  11     1717.20     1646.88     81.82 o 
   1   7  11     2333.09     2419.16     89.41 o 
   2   7  11     1933.55     1952.08     84.49 o 
   3   7  11     3315.94     3110.31    205.21 o 
   4   7  11     1992.39     1860.68    129.03 o 
   5   7  11     3624.76     3870.02    147.32 o 
   6   7  11     4526.32     4946.79     92.82 o 
   7   7  11     3246.49     3865.21    117.88 o 
   8   7  11     2902.89     3015.07    187.29 o 
   9   7  11      250.32      300.31     87.02 o 
  10   7  11     2453.60     2841.61    203.73 o 
  11   7  11        1.28      101.24    168.65 o 
  -5   8  11     1859.04     1848.46    203.80 o 
  -4   8  11      670.31      385.65    165.74 o 
  -3   8  11     1509.45     1475.49    183.55 o 
  -2   8  11     4956.92     4821.90    210.74 o 
  -1   8  11      253.64      186.95    146.36 o 
   0   8  11     2159.78     1940.33     80.72 o 
   1   8  11      783.93      803.96     76.74 o 
   2   8  11     4851.30     5184.23    166.45 o 
   3   8  11       42.76       46.04     75.53 o 
   4   8  11     5183.17     5419.82    250.68 o 
   5   8  11       10.21       51.59    102.16 o 
   6   8  11     6262.27     6213.62    162.03 o 
   7   8  11      446.52      454.66     69.36 o 
   8   8  11     4815.75     5108.72    133.48 o 
   9   8  11      846.59      729.47     98.17 o 
  10   8  11     2120.60     2317.46    114.09 o 
  11   8  11      705.09      629.71    189.43 o 
  -4   9  11     2015.73     1918.95    211.08 o 
  -3   9  11      116.40       40.10    161.82 o 
  -2   9  11     3787.08     3912.17    217.66 o 
  -1   9  11       71.14      145.67    152.46 o 
   0   9  11     2128.92     1832.93    171.80 o 
   1   9  11        5.73       32.32    136.69 o 
   2   9  11     4161.56     3934.53    184.88 o 
   3   9  11      562.10      543.68    136.07 o 
   4   9  11     3414.46     3341.17    155.28 o 
   5   9  11      504.16      374.80    120.97 o 
   6   9  11     3049.42     3095.83    148.38 o 
   7   9  11      940.73      850.04     79.73 o 
   8   9  11      975.58     1175.00    111.91 o 
   9   9  11     2110.21     2035.52    119.79 o 
  10   9  11      527.39      816.29    105.50 o 
  11   9  11     1822.67     2048.57    210.31 o 
  -3  10  11      150.26      138.03    174.94 o 
  -2  10  11     3432.86     3382.15    215.68 o 
  -1  10  11     2088.94     2219.68    200.12 o 
   0  10  11     4482.93     4542.32    222.86 o 
   1  10  11       69.67      215.20    156.34 o 
   2  10  11     1760.07     1640.08    160.33 o 
   3  10  11     2047.59     1881.66    155.96 o 
   4  10  11      738.87      853.04    134.13 o 
   5  10  11     5225.62     5011.22    188.78 o 
   6  10  11     1206.32     1228.75    139.42 o 
   7  10  11     2660.26     2566.24    153.79 o 
   8  10  11        6.55      105.58    106.04 o 
   9  10  11     1206.11     1231.51    113.62 o 
  10  10  11      425.83      601.46    109.56 o 
  -1  11  11     2649.00     2696.34    221.02 o 
   0  11  11      483.54      410.83    175.44 o 
   1  11  11     4217.44     4204.07    216.34 o 
   2  11  11      565.71      440.48    154.01 o 
   3  11  11     2655.31     2454.92    181.94 o 
   4  11  11      158.12      122.07    136.52 o 
   5  11  11     2802.83     2847.13    174.50 o 
   6  11  11       30.57       55.00    134.06 o 
   7  11  11     3066.08     2844.74    162.28 o 
   8  11  11     1127.04     1070.98    167.07 o 
   9  11  11      561.95      634.18    124.31 o 
  10  11  11     1307.16     1298.08    128.90 o 
   0  12  11      197.39      310.44    179.20 o 
   1  12  11     1589.76     1420.93    192.84 o 
   2  12  11      479.17      461.12    166.07 o 
   3  12  11     1549.18     1716.70    186.67 o 
   4  12  11     1471.84     1593.50    177.95 o 
   5  12  11     1085.60      978.35    169.01 o 
   6  12  11     1336.55     1303.20    169.78 o 
   7  12  11     1180.46      998.67    115.22 o 
   8  12  11     2112.06     2150.47    192.07 o 
   9  12  11      369.98      288.17    123.63 o 
   4  13  11     2876.22     3198.74    217.50 o 
   5  13  11      171.09      143.30    166.59 o 
   6  13  11     1622.61     1490.25    183.03 o 
  -7  -9  12      324.97      269.13    173.22 o 
  -6  -9  12     1916.88     1699.86    177.94 o 
  -5  -9  12      465.42      422.95    158.24 o 
  -4  -9  12     1714.44     1878.38    118.48 o 
  -3  -9  12     1111.69     1200.54    124.83 o 
  -2  -9  12      421.22      611.94     91.34 o 
  -1  -9  12     1171.89     1107.19    126.63 o 
   0  -9  12       77.52       31.66    116.46 o 
  -8  -8  12       22.20      273.46    376.69 o 
  -7  -8  12     2234.55     2178.96    196.72 o 
  -6  -8  12      351.09      448.90    151.32 o 
  -5  -8  12     2352.64     2512.42    181.64 o 
  -4  -8  12     1002.13     1169.67    103.09 o 
  -3  -8  12     3340.57     3395.30    122.40 o 
  -2  -8  12        0.12      381.25     82.94 o 
  -1  -8  12     2144.27     2267.20     97.41 o 
   0  -8  12      339.39      524.87    121.58 o 
   1  -8  12     1991.74     2077.72    132.90 o 
   2  -8  12      279.03      336.93    180.44 o 
  -9  -7  12     1583.93     1508.16    147.01 o 
  -8  -7  12        4.69      931.84    251.11 o 
  -7  -7  12     2559.14     2128.00    199.81 o 
  -6  -7  12      714.71      934.73    155.52 o 
  -5  -7  12      624.26      536.30    150.45 o 
  -4  -7  12        8.77      201.71     84.04 o 
  -3  -7  12     4098.89     4197.01    122.95 o 
  -2  -7  12     1221.63     1451.68    101.65 o 
  -1  -7  12     2618.24     2486.76     94.58 o 
   0  -7  12     3508.19     3766.80    102.19 o 
   1  -7  12      752.25      976.64    115.69 o 
   2  -7  12     2962.61     3062.44    157.02 o 
   3  -7  12      761.36      906.94    114.72 o 
   4  -7  12     1703.72     1400.64    189.07 o 
  -9  -6  12     1416.80     1322.86    140.52 o 
  -8  -6  12      762.91      672.52    136.88 o 
  -7  -6  12     1473.73     1514.38    215.15 o 
  -6  -6  12     1841.95     2063.66    169.79 o 
  -5  -6  12     3174.70     3142.76    178.36 o 
  -4  -6  12      489.58      582.83     82.49 o 
  -3  -6  12       16.66       52.39     77.82 o 
  -2  -6  12     4746.24     4849.88    119.08 o 
  -1  -6  12      183.76      296.07     72.07 o 
   0  -6  12     4701.90     5048.94    103.25 o 
   1  -6  12      387.88      449.02     71.16 o 
   2  -6  12     5171.82     5258.45    149.38 o 
   3  -6  12       68.36       71.66    105.77 o 
   4  -6  12     1944.75     2064.79    124.56 o 
   5  -6  12      383.55      229.96    168.74 o 
 -10  -5  12     1317.66     1219.01    244.36 o 
  -9  -5  12       47.63        6.50    130.74 o 
  -8  -5  12     1593.85     1458.06    258.47 o 
  -7  -5  12        5.48       92.34    145.64 o 
  -6  -5  12     5755.94     5194.72    203.78 o 
  -5  -5  12        3.15       69.33     66.35 o 
  -4  -5  12     3352.10     3302.21    224.60 o 
  -3  -5  12      395.64      459.85     76.48 o 
  -2  -5  12     3401.38     3589.86    248.40 o 
  -1  -5  12      131.12      215.22     75.12 o 
   0  -5  12     3740.10     3863.66     90.40 o 
   1  -5  12     1779.39     1816.98     76.50 o 
   2  -5  12     1950.11     2043.83    117.67 o 
   3  -5  12     1236.34     1366.55    111.49 o 
   4  -5  12     1069.23     1441.75    113.29 o 
   5  -5  12     1221.16     1317.14    116.41 o 
   6  -5  12      840.48     1168.23    121.27 o 
 -10  -4  12     2901.80     2718.08    118.67 o 
  -9  -4  12       28.00       45.25    159.55 o 
  -8  -4  12     3933.91     3478.38    152.44 o 
  -7  -4  12      379.54      574.69    147.97 o 
  -6  -4  12     1596.11     1583.71    162.77 o 
  -5  -4  12      104.58      120.91     54.43 o 
  -4  -4  12     6751.52     7094.41    286.11 o 
  -3  -4  12     1278.73     1349.35     76.52 o 
  -2  -4  12     9567.94     9279.06    126.16 o 
  -1  -4  12     6336.92     6970.27    161.29 o 
   0  -4  12     3765.31     3851.26     85.89 o 
   1  -4  12     3586.69     3582.27     82.87 o 
   2  -4  12     1076.45      974.35     60.46 o 
   3  -4  12     3736.21     3776.00    226.57 o 
   4  -4  12       69.98      132.74     97.82 o 
   5  -4  12     3623.93     3617.17    133.20 o 
   6  -4  12        1.26       32.37    159.22 o 
   7  -4  12     2621.48     2173.95    131.74 o 
 -10  -3  12     2207.47     2380.65    137.22 o 
  -9  -3  12     2989.56     2825.60    162.16 o 
  -8  -3  12     1219.83     1292.26     92.61 o 
  -7  -3  12     2030.42     1859.08     92.30 o 
  -6  -3  12     2786.19     2818.84    136.62 o 
  -5  -3  12     2094.38     1944.88    145.49 o 
  -4  -3  12      391.75      328.88     47.77 o 
  -3  -3  12     3988.55     4048.62    137.28 o 
  -2  -3  12      339.88      356.10     36.96 o 
  -1  -3  12     6494.84     6858.95    109.26 o 
   0  -3  12      108.30      126.87     53.94 o 
   1  -3  12     6834.14     6927.94    151.67 o 
   2  -3  12      749.73      823.36     54.88 o 
   3  -3  12     3709.92     3532.56    120.99 o 
   4  -3  12     1085.99     1297.60    123.02 o 
   5  -3  12     2310.05     2480.69    127.56 o 
   6  -3  12     1234.14     1171.04    111.35 o 
   7  -3  12      310.49      433.01    115.81 o 
   8  -3  12      862.60      771.17    118.94 o 
 -10  -2  12      376.88      337.95    112.13 o 
  -9  -2  12     1964.72     1928.56    120.76 o 
  -8  -2  12      224.10      204.54     87.02 o 
  -7  -2  12     4910.84     4251.76    141.46 o 
  -6  -2  12     1321.96     1104.84     79.94 o 
  -5  -2  12     3754.30     3332.89    125.40 o 
  -4  -2  12      455.46      364.78     80.05 o 
  -3  -2  12     7747.52     7473.50     64.36 o 
  -2  -2  12      596.35      497.29     41.70 o 
  -1  -2  12     7231.80     7329.36     91.63 o 
   0  -2  12     3189.08     2774.21     69.36 o 
   1  -2  12     4050.68     4074.05     60.09 o 
   2  -2  12     5682.02     5974.88    111.21 o 
   3  -2  12      943.09      889.38     62.93 o 
   4  -2  12     3664.60     3630.27    124.19 o 
   5  -2  12     1188.07     1422.83    108.77 o 
   6  -2  12     3885.26     3969.59    182.14 o 
   7  -2  12     1096.12     1046.85    116.74 o 
   8  -2  12     2630.33     2980.76    110.36 o 
   9  -2  12      713.53      786.50     92.95 o 
 -10  -1  12      244.65      236.00    114.28 o 
  -9  -1  12     1946.02     1782.67    211.12 o 
  -8  -1  12      297.13      238.91     86.79 o 
  -7  -1  12     1745.06     1521.02     92.73 o 
  -6  -1  12      438.83      412.21     74.79 o 
  -5  -1  12      783.86      691.99     68.73 o 
  -4  -1  12     2884.11     3103.86     79.64 o 
  -3  -1  12     1513.20     1312.31    125.26 o 
  -2  -1  12     4340.70     4423.03     85.71 o 
  -1  -1  12     1596.15     1432.90     45.39 o 
   0  -1  12     5670.23     5473.15     86.42 o 
   1  -1  12      164.77      136.57     37.01 o 
   2  -1  12     7396.96     7492.03     96.11 o 
   3  -1  12     1068.83     1111.75     41.35 o 
   4  -1  12     4756.95     4334.37     83.14 o 
   5  -1  12      525.80      385.35     65.34 o 
   6  -1  12     4401.19     4344.75     99.39 o 
   7  -1  12      580.02      596.94     77.98 o 
   8  -1  12     3726.54     3687.34    107.99 o 
   9  -1  12      651.00      789.88     92.48 o 
 -10   0  12      454.51      468.17    102.90 o 
  -9   0  12     1432.96     1449.95    125.12 o 
  -8   0  12     1001.14      914.94    107.47 o 
  -7   0  12      596.84      577.66     82.28 o 
  -6   0  12     1961.51     2123.96     88.29 o 
  -5   0  12      189.77      196.11     63.88 o 
  -4   0  12     5028.26     5289.23    113.72 o 
  -2   0  12     7940.92     8189.26    175.31 o 
  -1   0  12       69.18      114.45     34.98 o 
   0   0  12     3024.42     3069.46     55.66 o 
   1   0  12      252.73      238.63     39.13 o 
   2   0  12     6179.68     5712.95    219.11 o 
   3   0  12     4042.11     4161.84     86.95 o 
   4   0  12     1836.94     1307.63    270.14 o 
   5   0  12     4974.69     5198.12    106.27 o 
   6   0  12      471.62      367.04     68.41 o 
   7   0  12     1595.19     1768.60     87.37 o 
   8   0  12       48.58       70.41     76.02 o 
   9   0  12     2406.26     2602.89    106.31 o 
  10   0  12      163.81      123.93    134.98 o 
  -9   1  12        0.54        0.00     89.33 o 
  -8   1  12     1736.04     1623.21     97.98 o 
  -7   1  12      709.04      621.99     85.00 o 
  -6   1  12     8066.08     7714.86    157.18 o 
  -5   1  12       31.09       21.82     63.50 o 
  -4   1  12     4677.44     4572.65     87.85 o 
  -3   1  12     4269.83     3709.07    133.98 o 
  -2   1  12     3807.62     3681.74    107.24 o 
  -1   1  12     8776.13     8528.31    165.93 o 
   0   1  12     1154.01      952.32     62.95 o 
   1   1  12     4636.89     4269.49     86.20 o 
   2   1  12     3712.24     3836.14    160.46 o 
   3   1  12     4349.51     3947.87     46.31 o 
   4   1  12      753.44      785.76     95.23 o 
   5   1  12     6701.32     7005.56    333.24 o 
   6   1  12       64.19        0.79     71.84 o 
   7   1  12     2526.62     2749.73    105.78 o 
   8   1  12      705.97      622.98     94.96 o 
   9   1  12     2349.83     2433.57    117.94 o 
  10   1  12      317.73      384.36    140.34 o 
  -9   2  12      291.79      371.23    116.52 o 
  -8   2  12      576.65      573.34    113.72 o 
  -7   2  12     3833.26     3889.48    210.03 o 
  -6   2  12       80.29       68.99    148.75 o 
  -5   2  12     5847.08     6229.08    154.80 o 
  -4   2  12     2025.91     1939.56    110.63 o 
  -3   2  12     6898.98     6813.55    139.13 o 
  -2   2  12      984.61      875.86     49.49 o 
  -1   2  12     8907.58     8471.44    120.27 o 
   0   2  12      141.21       99.17     37.87 o 
   1   2  12    10489.82     9502.74    185.56 o 
   2   2  12        5.23       19.95     39.50 o 
   3   2  12     2174.46     1893.04     45.00 o 
   4   2  12      675.26      633.09     35.39 o 
   5   2  12     5047.03     4963.17    145.32 o 
   6   2  12      622.95      564.93     65.06 o 
   7   2  12     2204.02     2132.94     86.25 o 
   8   2  12     1886.64     1845.41    106.89 o 
   9   2  12      700.42      715.58    100.16 o 
  10   2  12     1619.48     1905.19    154.72 o 
  11   2  12      415.89      405.29    141.33 o 
  -9   3  12     1123.23     1464.02    202.32 o 
  -8   3  12      276.47      286.29    172.20 o 
  -7   3  12     2959.17     2991.23    212.81 o 
  -6   3  12      461.43      490.53    166.28 o 
  -5   3  12     4210.76     4418.48    208.56 o 
  -4   3  12      114.81       66.11     32.98 o 
  -3   3  12     5873.54     6208.48    105.57 o 
  -2   3  12     1033.11     1099.96     46.83 o 
  -1   3  12     3732.51     3505.31     67.97 o 
   0   3  12     2992.49     3079.53     56.06 o 
   1   3  12     5723.82     5709.18    123.80 o 
   2   3  12     1054.08     1134.50     42.22 o 
   3   3  12     5489.47     5458.73     54.29 o 
   4   3  12     4564.49     4655.65     62.10 o 
   5   3  12     3253.50     2585.71     62.75 o 
   6   3  12     4845.04     4831.69     56.96 o 
   7   3  12        3.05        0.00    140.43 o 
   8   3  12     2959.41     2720.13    102.43 o 
   9   3  12        7.35       25.48     76.21 o 
  10   3  12     2422.79     2155.57    121.91 o 
  11   3  12      104.51      121.25    124.20 o 
  -8   4  12       45.42       66.83    180.16 o 
  -7   4  12     3544.13     3534.56    221.15 o 
  -6   4  12      909.54      820.21    175.70 o 
  -5   4  12     7622.12     7569.52    249.97 o 
  -4   4  12     3766.68     3865.70    115.94 o 
  -3   4  12     4289.53     4579.61    100.24 o 
  -2   4  12    10141.40    10540.12    162.11 o 
  -1   4  12      128.60      174.83     64.36 o 
   0   4  12     5788.21     5749.42     86.03 o 
   1   4  12     1381.75     1371.49     63.27 o 
   2   4  12     7812.43     7255.55     73.26 o 
   3   4  12      325.74      383.53     42.28 o 
   4   4  12     2684.65     2968.20     66.18 o 
   5   4  12      596.88      610.27     47.01 o 
   6   4  12     7042.33     7141.82    102.48 o 
   7   4  12     2918.98     2961.13     67.98 o 
   8   4  12     2910.92     2751.68     95.02 o 
   9   4  12     3279.53     3413.70    104.84 o 
  10   4  12     3144.66     3079.36    130.80 o 
  11   4  12      596.90      654.09    106.21 o 
  -7   5  12     1177.56     1079.08    185.83 o 
  -6   5  12     3432.71     3500.04    211.43 o 
  -5   5  12      699.66      813.34    173.94 o 
  -4   5  12     3091.32     3169.68    217.89 o 
  -3   5  12     1977.91     1853.03     98.82 o 
  -2   5  12     9409.52     9822.12    128.51 o 
  -1   5  12       13.98       16.85     58.07 o 
   0   5  12     2746.25     2720.79     75.28 o 
   1   5  12      726.14      600.86     62.56 o 
   2   5  12     6117.36     5429.11     97.54 o 
   3   5  12      228.52      265.97     56.94 o 
   4   5  12     1582.10     1395.00     62.16 o 
   5   5  12     2305.13     2261.94     54.59 o 
   6   5  12     1653.40     1794.91    111.67 o 
   7   5  12     2705.81     3045.50     84.60 o 
   8   5  12       14.40       42.58     58.58 o 
   9   5  12     4136.48     3940.44    128.32 o 
  10   5  12      358.03      294.51     99.94 o 
  11   5  12     3990.49     3994.25    144.05 o 
  -7   6  12       85.58       60.86    175.88 o 
  -6   6  12     2411.88     2799.03    217.01 o 
  -5   6  12      835.53      775.45    170.40 o 
  -4   6  12     4669.25     5027.81    218.84 o 
  -3   6  12      590.86      532.36     81.41 o 
  -2   6  12     7030.66     7439.42    252.03 o 
  -1   6  12     3149.28     2734.91    137.41 o 
   0   6  12     2428.31     2733.53     73.60 o 
   1   6  12     2311.87     2355.49     67.72 o 
   2   6  12     1743.89     1740.29     63.90 o 
   3   6  12     3669.93     3343.22    103.87 o 
   4   6  12     1089.59     1020.71     65.01 o 
   5   6  12     6949.61     6801.84     97.13 o 
   6   6  12       27.80      421.18     58.44 o 
   7   6  12    11569.52    11485.56    215.09 o 
   8   6  12     3849.62     3965.91    127.78 o 
   9   6  12     1980.14     1918.09    185.91 o 
  10   6  12      216.03      219.55    155.72 o 
  11   6  12      951.29      856.59    183.52 o 
  -6   7  12     2286.96     2459.88    221.87 o 
  -5   7  12      886.44      974.52    186.31 o 
  -4   7  12      248.54      116.91    167.06 o 
  -3   7  12     3860.09     3532.25    203.73 o 
  -2   7  12     1028.63     1120.37    166.61 o 
  -1   7  12     5663.80     4946.65    220.27 o 
   0   7  12        1.06      116.65     73.96 o 
   1   7  12     2647.03     2405.48     93.13 o 
   2   7  12        4.26      159.56     78.54 o 
   3   7  12     5663.33     5964.24     78.27 o 
   4   7  12      303.43      326.24     47.46 o 
   5   7  12     5223.80     5440.37     97.45 o 
   6   7  12      685.33      664.18     67.51 o 
   7   7  12     5495.43     5403.77    107.81 o 
   8   7  12     4427.46     4354.55    117.90 o 
   9   7  12     1816.97     2048.65    100.15 o 
  10   7  12     1819.19     1483.48    184.79 o 
  11   7  12      562.84      571.59    176.74 o 
  -5   8  12     3503.70     3254.95    227.59 o 
  -4   8  12      135.39      238.58    171.57 o 
  -3   8  12     3513.74     3654.76    213.57 o 
  -2   8  12      212.90      174.78    158.17 o 
  -1   8  12     5342.62     4949.42    212.87 o 
   0   8  12      562.32      688.32     74.75 o 
   1   8  12     2305.16     2052.82     89.81 o 
   2   8  12     2924.79     2686.53     98.65 o 
   3   8  12      567.98      601.30     92.08 o 
   4   8  12     3483.08     3545.85    106.92 o 
   5   8  12     1554.79     1503.36    102.62 o 
   6   8  12     1924.30     1676.75     97.57 o 
   7   8  12      703.39      836.65     69.03 o 
   8   8  12     5170.01     4799.99    386.16 o 
   9   8  12       13.54       19.83     91.21 o 
  10   8  12     2655.71     2640.00    208.72 o 
  -4   9  12      868.86      892.75    193.81 o 
  -3   9  12     1081.07     1064.40    177.85 o 
  -2   9  12     2270.82     2654.08    199.90 o 
  -1   9  12     1314.05     1561.75    173.32 o 
   0   9  12     2261.25     2646.20    182.39 o 
   1   9  12      497.50      465.89    149.27 o 
   2   9  12     2335.51     2227.39    158.80 o 
   3   9  12        3.85        9.63    131.73 o 
   4   9  12     6509.47     6247.56    194.30 o 
   5   9  12        0.40      274.86    119.69 o 
   6   9  12     3204.55     3431.75    153.94 o 
   7   9  12       83.28      537.83     92.58 o 
   8   9  12     2150.15     2413.10    120.75 o 
   9   9  12     1851.20     1799.54    115.16 o 
  10   9  12     1613.29     1655.07    117.02 o 
  11   9  12      256.73      320.60    192.76 o 
  -3  10  12      169.33      371.63    191.53 o 
  -2  10  12     4000.35     4263.04    235.60 o 
  -1  10  12       70.95       68.85    162.36 o 
   0  10  12     4928.84     4814.69    229.11 o 
   1  10  12      377.80      436.06    151.41 o 
   2  10  12     1279.54     1335.27    169.71 o 
   3  10  12      899.18      853.36    155.15 o 
   4  10  12     2545.72     2343.34    167.45 o 
   5  10  12     1768.45     1867.64    151.95 o 
   6  10  12     3001.16     3214.99    167.07 o 
   7  10  12     1525.54     1756.10    137.47 o 
   8  10  12      549.03      819.27    112.25 o 
   9  10  12     1772.08     2002.29    126.65 o 
  10  10  12       35.95      131.63    106.23 o 
  -1  11  12      627.23      627.87    181.10 o 
   0  11  12      697.24      721.70    176.66 o 
   1  11  12     2319.40     2175.39    201.47 o 
   2  11  12     1797.40     1862.32    185.17 o 
   3  11  12     2212.53     2353.39    184.28 o 
   4  11  12      121.46      219.20    149.39 o 
   5  11  12     2892.46     2822.00    181.17 o 
   6  11  12      627.81      565.81    149.05 o 
   7  11  12     1613.44     1753.04    154.38 o 
   8  11  12      262.64      336.25    117.23 o 
   9  11  12     1706.26     1832.18    136.91 o 
   1  12  12     1699.30     1673.27    196.83 o 
   2  12  12        2.82        0.00    164.13 o 
   3  12  12     1342.48     1301.52    174.81 o 
   4  12  12      891.04      791.76    164.11 o 
   5  12  12     1751.24     1685.82    176.12 o 
   6  12  12      288.73      289.25    154.44 o 
   7  12  12     1199.11     1153.98    152.19 o 
   8  12  12      652.91      648.92    164.80 o 
  -5  -9  13      132.14      263.97    158.46 o 
  -4  -9  13     1884.08     1868.45    121.58 o 
  -3  -9  13      126.22      128.77    103.25 o 
  -2  -9  13     1668.51     1849.75    102.12 o 
  -7  -8  13      269.64      407.01    164.38 o 
  -6  -8  13     1202.12     1159.99    175.41 o 
  -5  -8  13       66.92      128.39    152.00 o 
  -4  -8  13      856.00      828.26    102.36 o 
  -3  -8  13     1365.10     1220.89    107.70 o 
  -2  -8  13     1337.26     1416.54     94.14 o 
  -1  -8  13     1848.88     2053.03    133.94 o 
   0  -8  13      173.85      179.94    113.70 o 
   1  -8  13     1946.18     2095.54    178.68 o 
  -8  -7  13       30.46      330.07    206.35 o 
  -7  -7  13     2132.75     2149.24    198.76 o 
  -6  -7  13      847.81     1071.99    166.92 o 
  -5  -7  13     2338.12     2082.44    167.82 o 
  -4  -7  13      684.29      938.32     93.25 o 
  -3  -7  13     1468.58     1553.59     98.46 o 
  -2  -7  13      120.75      353.10     81.08 o 
  -1  -7  13     3207.76     3506.18    103.43 o 
   0  -7  13      429.64      258.57    111.06 o 
   1  -7  13     2993.34     3039.41    140.59 o 
   2  -7  13      345.68      407.29    114.04 o 
   3  -7  13     1367.82     1261.23    123.74 o 
  -9  -6  13     1779.56     1692.67    153.17 o 
  -8  -6  13        3.49      183.51    238.05 o 
  -7  -6  13     2294.04     2204.72    187.25 o 
  -6  -6  13      709.86      557.47    157.22 o 
  -5  -6  13     1416.82     1283.45    157.07 o 
  -4  -6  13     1645.90     1876.51     94.69 o 
  -3  -6  13     2308.11     2333.89    175.35 o 
  -2  -6  13     2852.67     3019.55    107.97 o 
  -1  -6  13     3624.90     3558.47    132.79 o 
   0  -6  13     2902.89     2626.38     92.21 o 
   1  -6  13      866.06      811.06    112.13 o 
   2  -6  13     4474.12     4189.42    144.37 o 
   3  -6  13       84.23      118.01    108.57 o 
   4  -6  13     1668.63     1788.40    123.98 o 
  -9  -5  13      931.98      887.53    139.73 o 
  -8  -5  13      866.59     1130.03    136.78 o 
  -7  -5  13      697.11      947.61    243.13 o 
  -6  -5  13     2321.93     2132.80    171.15 o 
  -5  -5  13      644.56      880.85    141.66 o 
  -4  -5  13      616.77      559.03     88.16 o 
  -3  -5  13      215.17      936.87     99.41 o 
  -2  -5  13     2916.18     2753.59    227.56 o 
  -1  -5  13      111.65      267.99     84.08 o 
   0  -5  13     4136.16     4038.23     95.25 o 
   1  -5  13       76.26      453.51     86.73 o 
   2  -5  13     1761.45     1833.34    119.58 o 
   3  -5  13      618.93      930.97    115.10 o 
   4  -5  13     2088.66     2216.04    126.24 o 
   5  -5  13      564.13      661.42    115.79 o 
   6  -5  13     1354.60     1463.25    123.69 o 
  -9  -4  13       52.24        0.00    128.21 o 
  -8  -4  13     3226.37     3374.33    154.36 o 
  -7  -4  13      538.10      664.87    131.38 o 
  -6  -4  13     2083.67     1857.26    174.80 o 
  -5  -4  13      180.00      306.24    136.80 o 
  -4  -4  13     7075.83     7185.68    110.61 o 
  -3  -4  13      445.86      507.74     72.81 o 
  -2  -4  13     3941.02     4329.78    105.05 o 
  -1  -4  13     1193.79     1127.10    102.07 o 
   0  -4  13     2827.94     3169.00     88.10 o 
   1  -4  13     2266.92     2218.26     76.48 o 
   2  -4  13     2844.28     2801.73    167.04 o 
   3  -4  13     2575.40     2817.56    124.64 o 
   4  -4  13      346.96      406.67    102.76 o 
   5  -4  13     2467.59     2639.35    131.69 o 
   6  -4  13      199.10      171.07    119.02 o 
   7  -4  13     2215.92     2136.50    136.86 o 
 -10  -3  13     2502.01     2719.67    185.93 o 
  -9  -3  13      122.03      164.65    102.28 o 
  -8  -3  13     2933.79     2820.17    105.12 o 
  -7  -3  13      267.22      242.53    119.58 o 
  -6  -3  13     3201.87     3150.67    437.85 o 
  -5  -3  13     1304.95     1141.79    139.44 o 
  -4  -3  13     2927.67     2732.08     67.47 o 
  -3  -3  13     1369.53     1388.32     52.80 o 
  -2  -3  13     6516.65     6836.94    142.49 o 
  -1  -3  13     4377.27     4479.11    147.04 o 
   0  -3  13     1704.52     1807.88     71.06 o 
   1  -3  13     5476.55     5330.62    108.63 o 
   2  -3  13        2.59       34.93     54.81 o 
   3  -3  13     3755.72     3937.84    176.36 o 
   4  -3  13       45.73       44.27     97.36 o 
   5  -3  13     3438.86     3376.95    132.93 o 
   6  -3  13      101.78      132.89    109.07 o 
   7  -3  13      849.42     1125.04    125.81 o 
 -10  -2  13     1581.91     1578.54    127.27 o 
  -9  -2  13     2174.45     1790.35    107.31 o 
  -8  -2  13     2030.63     1760.54     97.28 o 
  -7  -2  13     3000.62     2739.01     99.24 o 
  -6  -2  13     1071.76      875.73     77.11 o 
  -5  -2  13     2109.91     2097.57    161.01 o 
  -4  -2  13      284.09      159.39    115.37 o 
  -3  -2  13     8926.81     8868.49     71.08 o 
  -2  -2  13      538.25      487.96     45.05 o 
  -1  -2  13     5450.37     5031.52    100.34 o 
   0  -2  13        3.46       12.14     73.05 o 
   1  -2  13     4872.87     4680.40     66.38 o 
   2  -2  13     1293.12     1198.61     57.32 o 
   3  -2  13     1330.35     1354.57    106.79 o 
   4  -2  13     1216.25     1438.34    103.72 o 
   5  -2  13     2810.66     2986.34    190.78 o 
   6  -2  13     1412.27     1489.30    120.19 o 
   7  -2  13     1943.68     2204.51     98.22 o 
   8  -2  13     1377.88     1464.59    112.63 o 
 -10  -1  13      163.20      110.06    114.85 o 
  -9  -1  13     1770.91     1710.10    124.60 o 
  -8  -1  13      161.31       24.49     83.58 o 
  -7  -1  13     6163.34     5850.45    120.31 o 
  -6  -1  13        6.55       26.34     69.75 o 
  -5  -1  13     4067.21     4181.33    161.97 o 
  -4  -1  13     1035.27     1030.31    101.86 o 
  -3  -1  13     4081.73     4087.05    163.58 o 
  -2  -1  13     1013.90     1095.55     57.32 o 
  -1  -1  13     3133.36     3169.47     56.27 o 
   0  -1  13     2206.56     2397.30     67.73 o 
   1  -1  13     3055.28     2735.95     55.61 o 
   2  -1  13     5402.10     5314.67    103.90 o 
   3  -1  13      680.64      662.82     39.70 o 
   4  -1  13     6594.29     6504.17     95.63 o 
   5  -1  13      600.07      461.29     65.79 o 
   6  -1  13     5031.16     5016.69    106.51 o 
   7  -1  13        2.27       68.52     75.43 o 
   8  -1  13     6197.99     6466.49    189.35 o 
   9  -1  13      230.79      227.54     90.85 o 
  -9   0  13     1551.34     1445.59    105.29 o 
  -8   0  13       96.32       82.68     98.25 o 
  -7   0  13     3820.08     3672.30    108.33 o 
  -6   0  13      393.41      323.03     74.84 o 
  -5   0  13     1659.15     1696.31     78.36 o 
  -4   0  13     3618.90     3174.56     79.01 o 
  -3   0  13      249.35      350.29     45.56 o 
  -2   0  13     5648.01     4886.19    161.86 o 
  -1   0  13      194.38      206.17     47.47 o 
   0   0  13     1299.24     1302.44     83.43 o 
   1   0  13       12.91       21.34     51.78 o 
   2   0  13     6666.50     6774.19     89.44 o 
   3   0  13     4149.29     4220.21     54.21 o 
   4   0  13     7507.45     7269.96     94.31 o 
   5   0  13       72.69      116.88     61.32 o 
   6   0  13     3144.65     3353.53    133.76 o 
   7   0  13      720.71      835.05     80.88 o 
   8   0  13      906.42      864.79     86.52 o 
   9   0  13     3256.97     3362.38    133.85 o 
  -9   1  13      555.98      540.59     98.92 o 
  -8   1  13     1668.45     1660.00    100.36 o 
  -7   1  13      656.47      675.59     78.98 o 
  -6   1  13     6668.63     6331.82    134.81 o 
  -5   1  13     2512.42     2381.59     87.15 o 
  -4   1  13     2699.51     2627.52     77.43 o 
  -3   1  13      857.49      943.50     74.84 o 
  -2   1  13     6730.26     6465.44    132.85 o 
  -1   1  13     2187.78     2278.59     60.38 o 
   0   1  13     2834.58     2601.38     80.41 o 
   1   1  13     1209.31      939.04    142.45 o 
   2   1  13     3097.28     2859.70     79.33 o 
   3   1  13     5088.13     5142.05     64.51 o 
   4   1  13     1909.34     1333.94    129.11 o 
   5   1  13     5486.52     5370.50    169.50 o 
   6   1  13     2742.26     3112.60    189.37 o 
   7   1  13     3208.39     3321.80    114.48 o 
   8   1  13       16.90       40.55     90.37 o 
   9   1  13     2502.24     2650.42    199.40 o 
  10   1  13       12.90        2.19    119.63 o 
  -9   2  13        2.33        1.13    116.43 o 
  -8   2  13     1677.77     1721.81    125.65 o 
  -7   2  13      151.83      168.31     97.29 o 
  -6   2  13     3028.95     3043.91    139.01 o 
  -5   2  13     1492.82     1507.30    116.92 o 
  -4   2  13     3111.47     3496.55    125.84 o 
  -3   2  13     3575.62     3931.64    129.28 o 
  -2   2  13     1764.12     1470.34     76.07 o 
  -1   2  13     9474.83     9530.23    237.95 o 
   0   2  13      570.45      421.13     75.17 o 
   1   2  13     5686.95     5736.18     84.95 o 
   2   2  13      154.78      226.69     51.70 o 
   3   2  13     5513.66     5532.13     62.99 o 
   4   2  13        2.62       12.09     24.13 o 
   5   2  13     9722.46     9339.95    109.97 o 
   6   2  13      103.44       53.25     64.76 o 
   7   2  13     3649.69     3450.24    102.02 o 
   8   2  13      758.48      835.97     96.56 o 
   9   2  13     2537.84     2508.29    115.63 o 
  10   2  13      361.20      400.13    105.17 o 
  -8   3  13     1232.32     1210.58    196.11 o 
  -7   3  13     2986.50     3270.83    218.52 o 
  -6   3  13     1895.42     2060.34    188.81 o 
  -5   3  13     2016.15     1911.16    125.87 o 
  -4   3  13      628.48      724.23    112.03 o 
  -3   3  13     3771.22     3814.66    100.55 o 
  -2   3  13      757.92      756.54     46.05 o 
  -1   3  13     2973.80     2954.09     66.05 o 
   0   3  13       85.33       60.82     41.46 o 
   1   3  13     7406.38     7031.80     85.33 o 
   2   3  13       68.18       39.82     34.46 o 
   3   3  13     8480.65     8575.48     73.08 o 
   4   3  13     1786.04     1647.77     44.28 o 
   5   3  13     3020.34     3109.38    107.78 o 
   6   3  13      360.21      312.14     32.55 o 
   7   3  13     2214.75     1814.82     83.77 o 
   8   3  13     5910.28     6020.57    119.24 o 
   9   3  13      463.29      440.88     82.41 o 
  10   3  13     1338.94     1718.30    148.24 o 
  11   3  13       88.51       77.39    130.77 o 
  -8   4  13       50.03        3.72    172.01 o 
  -7   4  13     3481.61     3689.29    221.97 o 
  -6   4  13       41.34       70.36    160.96 o 
  -5   4  13     7794.82     7952.26    255.36 o 
  -4   4  13      912.38     1004.84    101.06 o 
  -3   4  13     2711.71     2511.52     90.18 o 
  -2   4  13     4984.89     4872.73    102.12 o 
  -1   4  13      867.71     1302.60     67.25 o 
   0   4  13     3921.33     3634.27     77.23 o 
   1   4  13     3822.43     3809.99     96.97 o 
   2   4  13     2114.77     1969.60     52.24 o 
   3   4  13     1163.00     1106.73     47.43 o 
   4   4  13     4795.11     4285.65     75.48 o 
   5   4  13     1439.71     1517.12     80.40 o 
   6   4  13     3029.11     3158.67     72.97 o 
   7   4  13        1.03        4.05    103.94 o 
   8   4  13     1402.76     1364.66     85.93 o 
   9   4  13      182.52      146.94     80.96 o 
  10   4  13     4104.92     4112.59    138.64 o 
  11   4  13      676.60      600.71    107.90 o 
  -7   5  13     2734.23     2610.71    215.15 o 
  -6   5  13      741.60      691.48    181.65 o 
  -5   5  13     2788.73     2877.22    199.97 o 
  -4   5  13      673.10      943.24     98.54 o 
  -3   5  13     3770.47     4101.09    121.09 o 
  -2   5  13     7646.97     7421.57    112.16 o 
  -1   5  13       17.60       68.85     66.86 o 
   0   5  13     3973.76     3725.67     86.39 o 
   1   5  13      141.11      119.08     52.27 o 
   2   5  13     3474.51     3498.33     80.76 o 
   3   5  13      146.60      105.94     57.17 o 
   4   5  13     1591.26     1553.33     68.44 o 
   5   5  13     1523.01     1634.90     63.66 o 
   6   5  13     6233.76     6207.93    144.92 o 
   7   5  13      189.89      207.97     60.20 o 
   8   5  13     5272.45     5193.91    151.34 o 
   9   5  13      582.70      743.36    119.74 o 
  10   5  13      670.88      575.97    108.47 o 
  11   5  13      513.04      522.49    106.71 o 
  -6   6  13     1713.02     1834.99    205.18 o 
  -5   6  13      116.00      125.91    164.16 o 
  -4   6  13     3456.87     3242.20    210.44 o 
  -3   6  13        9.27       32.10     83.00 o 
  -2   6  13     3666.35     3846.69    277.45 o 
  -1   6  13     1820.91     1969.85     96.96 o 
   0   6  13     2740.10     2363.15     77.14 o 
   1   6  13      160.67      200.57     57.17 o 
   2   6  13     5344.28     5154.41     88.19 o 
   3   6  13     1211.30     1443.34     71.40 o 
   4   6  13     4318.26     4611.76     90.19 o 
   5   6  13     2008.82     1985.90     73.79 o 
   6   6  13      129.83      405.84     59.66 o 
   7   6  13     5233.89     5254.70    102.16 o 
   8   6  13       48.48       92.68     74.88 o 
   9   6  13     2472.08     2476.16    186.82 o 
  10   6  13      278.67      248.39    176.03 o 
  11   6  13     3027.69     3010.66    215.21 o 
  -6   7  13     3331.41     3434.54    236.67 o 
  -5   7  13      239.50      166.83    178.89 o 
  -4   7  13      790.91      773.18    178.41 o 
  -3   7  13     1483.98     1294.20    178.56 o 
  -2   7  13     2288.24     2430.63    191.30 o 
  -1   7  13     5746.34     6394.12    122.72 o 
   0   7  13      481.24      427.22     82.30 o 
   1   7  13     2688.55     2934.44    101.43 o 
   2   7  13      677.40      948.40     74.29 o 
   3   7  13     6330.87     6242.11    166.00 o 
   4   7  13      130.36       93.05     51.56 o 
   5   7  13     5672.53     5623.88    101.08 o 
   6   7  13      110.28      123.60     62.10 o 
   7   7  13     5884.99     5658.00    110.11 o 
   8   7  13      804.09      752.21     87.96 o 
   9   7  13     2686.26     2384.38    188.44 o 
  10   7  13     1363.76     1235.46    188.89 o 
  11   7  13      465.19      579.48    188.32 o 
  -5   8  13     1303.34     1221.70    203.75 o 
  -4   8  13      359.24      349.07    179.06 o 
  -3   8  13     2574.00     2538.39    202.05 o 
  -2   8  13      253.02      360.51    167.59 o 
  -1   8  13     5771.93     5919.96    220.95 o 
   0   8  13      129.25      123.65     75.31 o 
   1   8  13     2486.43     2779.80    100.72 o 
   2   8  13      510.95      692.59     85.12 o 
   3   8  13     2427.60     2367.66    100.37 o 
   4   8  13     2320.96     2187.70    101.94 o 
   5   8  13     3460.08     3226.84    162.62 o 
   6   8  13      313.22      320.37     70.45 o 
   7   8  13     2318.33     2115.34     96.91 o 
   8   8  13     2431.60     2705.13    116.78 o 
   9   8  13     1108.53     1093.64    100.77 o 
  10   8  13     1314.80     1354.21    192.61 o 
  11   8  13      522.26      579.10    186.32 o 
  -4   9  13      355.03      303.27    184.13 o 
  -3   9  13     1933.10     2301.81    202.90 o 
  -2   9  13      766.85      760.06    169.83 o 
  -1   9  13     2551.09     2566.43    195.59 o 
   0   9  13     1486.52     1552.17    170.77 o 
   1   9  13     2207.34     2350.75    170.06 o 
   2   9  13     1076.87     1151.89     90.98 o 
   3   9  13     1424.44     1694.58    100.63 o 
   4   9  13     6216.03     6388.59    135.82 o 
   5   9  13      264.75      788.65    129.09 o 
   6   9  13     2219.27     2219.12    110.39 o 
   7   9  13        4.98      368.13    159.64 o 
   8   9  13     2603.11     2756.90    218.23 o 
   9   9  13       28.38       94.45     96.37 o 
  10   9  13     3539.85     3806.74    225.13 o 
  -2  10  13     2689.63     2605.27    217.54 o 
  -1  10  13      758.50      722.76    175.96 o 
   0  10  13     3508.11     3461.88    205.80 o 
   1  10  13      523.46      548.49    162.11 o 
   2  10  13     1367.93     1495.41    163.84 o 
   3  10  13       24.42      130.36    138.36 o 
   4  10  13     5895.23     6241.31    203.57 o 
   5  10  13       28.19      164.91    133.45 o 
   6  10  13     2591.22     3027.12    162.49 o 
   7  10  13      170.10      302.47     96.77 o 
   8  10  13     1745.41     2352.51    130.08 o 
   9  10  13      873.51      928.29    113.46 o 
  10  10  13      292.25      585.34    112.55 o 
  -1  11  13       20.29       72.13    173.78 o 
   0  11  13     3891.38     3928.55    228.20 o 
   1  11  13      501.52      706.80    179.08 o 
   2  11  13     2830.57     2544.16    199.53 o 
   3  11  13      972.03      976.00    158.73 o 
   4  11  13     2234.78     2369.29    180.91 o 
   5  11  13     1934.91     1880.31    170.48 o 
   6  11  13     2008.16     2011.62    159.61 o 
   7  11  13      788.13      840.63    145.18 o 
   8  11  13      283.10      491.35    121.08 o 
   9  11  13     1775.13     2073.08    138.10 o 
   2  12  13      612.47      656.63    184.86 o 
   3  12  13     1321.34     1394.46    185.16 o 
   4  12  13        3.00       32.13    162.98 o 
   5  12  13     2098.39     2301.46    177.74 o 
   6  12  13        3.46      118.73    144.96 o 
   7  12  13     1717.53     1930.80    170.13 o 
  -6  -8  14     1874.61     1823.29    192.90 o 
  -5  -8  14       25.16      121.79    149.23 o 
  -4  -8  14     1229.57     1468.56    168.06 o 
  -3  -8  14       86.04      126.76     96.00 o 
  -2  -8  14     2373.69     2520.37    123.94 o 
  -1  -8  14      787.64      616.61    123.56 o 
   0  -8  14     1238.05     1317.21    129.17 o 
  -7  -7  14      347.67      337.47    162.27 o 
  -6  -7  14     1066.61     1155.59    170.95 o 
  -5  -7  14      363.52      490.17    153.01 o 
  -4  -7  14      417.87      358.46    136.93 o 
  -3  -7  14      633.87      736.27     96.60 o 
  -2  -7  14      862.88     1104.19     87.35 o 
  -1  -7  14     2521.90     2555.82    109.51 o 
   0  -7  14      246.58      265.27    120.59 o 
   1  -7  14     2836.69     2763.74    139.92 o 
   2  -7  14       16.29       20.36    113.42 o 
  -8  -6  14       91.14      236.10    294.91 o 
  -7  -6  14     2954.05     2630.26    200.53 o 
  -6  -6  14      447.47      408.78    146.80 o 
  -5  -6  14     2396.12     2420.52    174.69 o 
  -4  -6  14      178.28      292.87    127.70 o 
  -3  -6  14     2027.82     2041.43    189.33 o 
  -2  -6  14      223.30      172.70     75.81 o 
  -1  -6  14     5143.44     4867.82    108.82 o 
   0  -6  14      913.13      984.29    116.10 o 
   1  -6  14     2648.62     2605.55    133.22 o 
   2  -6  14     1743.21     1825.80    126.52 o 
   3  -6  14     1229.37     1230.34    124.29 o 
   4  -6  14      685.85      594.51    116.23 o 
  -9  -5  14     1148.62     1225.30    146.70 o 
  -8  -5  14       93.05      106.62    136.36 o 
  -7  -5  14     2005.04     2029.29    239.64 o 
  -6  -5  14      625.03      635.23    160.25 o 
  -5  -5  14     1660.23     1901.53    171.27 o 
  -4  -5  14      911.47     1179.20    147.70 o 
  -3  -5  14     1559.47     2253.58     94.21 o 
  -2  -5  14     2265.77     2463.36    167.25 o 
  -1  -5  14     1015.59     1072.90     78.39 o 
   0  -5  14     3171.55     3347.35     93.73 o 
   1  -5  14     1358.70     1562.92    141.70 o 
   2  -5  14     3142.86     3387.78    195.98 o 
   3  -5  14       21.13       73.97    108.87 o 
   4  -5  14     3395.96     3560.44    143.82 o 
   5  -5  14        1.43       77.80    110.77 o 
  -9  -4  14     1075.75      974.83    143.03 o 
  -8  -4  14      854.67      676.68    142.76 o 
  -7  -4  14      917.68      952.71    193.13 o 
  -6  -4  14     1925.82     1872.36    177.32 o 
  -5  -4  14      152.39      188.26    143.92 o 
  -4  -4  14     3890.16     3792.98    170.65 o 
  -3  -4  14       44.26      344.90     72.63 o 
  -2  -4  14     1801.53     1764.62    182.00 o 
  -1  -4  14      143.75      615.32    118.71 o 
   0  -4  14     5883.28     6042.82    103.57 o 
   1  -4  14       81.09      164.91     63.18 o 
   2  -4  14     3652.37     3802.08    178.39 o 
   3  -4  14      313.47      274.21    102.59 o 
   4  -4  14     2039.28     2087.16    125.16 o 
   5  -4  14      666.91      706.62    116.45 o 
   6  -4  14     1300.80     1290.10    129.22 o 
  -9  -3  14       59.67       86.58    175.80 o 
  -8  -3  14     2988.63     2721.55    155.39 o 
  -7  -3  14       22.37       43.64    124.99 o 
  -6  -3  14     3088.52     3151.63    158.90 o 
  -5  -3  14       53.66      128.11    129.62 o 
  -4  -3  14     4944.62     5161.08    192.29 o 
  -3  -3  14      349.60      356.00     63.28 o 
  -2  -3  14     9949.29     9901.73    126.70 o 
  -1  -3  14     2825.91     3262.89    232.88 o 
   0  -3  14     3002.38     2943.90     81.84 o 
   1  -3  14     2014.05     2034.31     74.83 o 
   2  -3  14     1790.08     1850.19    113.60 o 
   3  -3  14     2345.57     2013.47    145.33 o 
   4  -3  14      693.62      796.89    105.35 o 
   5  -3  14     2763.57     3017.98    133.26 o 
   6  -3  14      210.65      221.13    110.35 o 
   7  -3  14     2432.67     2474.39    142.61 o 
  -9  -2  14       91.76       91.00    127.98 o 
  -8  -2  14     1205.93     1098.80    136.43 o 
  -7  -2  14     1320.58     1338.65     87.71 o 
  -6  -2  14     1132.41     1163.42    131.95 o 
  -5  -2  14     1794.92     1822.82    154.86 o 
  -4  -2  14     1771.85     2061.66    147.58 o 
  -3  -2  14     3395.03     3458.91     72.40 o 
  -2  -2  14     1752.84     1738.50     55.58 o 
  -1  -2  14     2210.09     2403.76     91.63 o 
   0  -2  14      390.68      416.48     59.72 o 
   1  -2  14     2962.47     3194.64     78.42 o 
   2  -2  14        0.78      136.58     54.25 o 
   3  -2  14     2545.60     2909.25    122.21 o 
   4  -2  14        1.42      131.14     99.57 o 
   5  -2  14     3744.38     3630.26     97.26 o 
   6  -2  14      575.88      580.97     77.64 o 
   7  -2  14     1149.20     1258.61    125.24 o 
   8  -2  14      359.61      389.23    120.74 o 
  -9  -1  14     1129.81     1223.72    143.57 o 
  -8  -1  14     1842.66     1528.55     99.51 o 
  -7  -1  14     4460.56     4218.63    188.60 o 
  -6  -1  14      583.67      678.32     77.19 o 
  -5  -1  14     3990.29     3768.48     89.56 o 
  -4  -1  14      253.22       96.64    131.02 o 
  -3  -1  14     5734.89     5634.45    184.30 o 
  -2  -1  14        5.65       40.13     57.69 o 
  -1  -1  14     3062.55     3044.50     96.81 o 
   0  -1  14       42.61       21.39     55.50 o 
   1  -1  14     2968.77     3347.20     80.37 o 
   2  -1  14     1489.23     1362.05     81.23 o 
   3  -1  14     3725.14     3556.82     85.60 o 
   4  -1  14     2205.82     2574.79     74.93 o 
   5  -1  14     2020.51     2219.13     80.25 o 
   6  -1  14     1321.94     1484.26     84.05 o 
   7  -1  14      346.69      362.78     79.08 o 
   8  -1  14     6319.86     6247.89    130.83 o 
  -9   0  14     1230.35     1337.66    106.94 o 
  -8   0  14       52.59       53.89     86.37 o 
  -7   0  14     3554.31     3309.13    104.74 o 
  -6   0  14      170.93       91.04     72.42 o 
  -5   0  14     3376.93     3220.47    115.70 o 
  -4   0  14     1850.71     1901.38    124.85 o 
  -3   0  14     4679.65     3942.13     67.23 o 
  -2   0  14     3086.82     3162.70    158.61 o 
  -1   0  14     1523.10     1478.19     62.72 o 
   0   0  14     1401.94     1288.16     87.10 o 
   1   0  14      843.73      765.58     75.65 o 
   2   0  14     3064.54     3007.05     68.03 o 
   3   0  14        6.93       49.53     39.31 o 
   4   0  14     6725.09     7035.26    127.90 o 
   5   0  14     1897.27     1958.45     95.73 o 
   6   0  14     3769.14     3902.24     95.14 o 
   7   0  14      369.56      392.54     76.53 o 
   8   0  14     1750.68     1848.99     97.22 o 
   9   0  14      456.58      342.23    106.17 o 
  -9   1  14     1410.35     1432.71    110.74 o 
  -8   1  14      476.93      477.17     92.04 o 
  -7   1  14     1855.67     1676.00     84.86 o 
  -6   1  14     3035.89     2732.46     97.35 o 
  -5   1  14     3220.97     3270.95     91.52 o 
  -4   1  14     2359.86     2462.24     78.92 o 
  -3   1  14     2096.10     1990.68     67.27 o 
  -2   1  14     7876.61     8244.07    150.37 o 
  -1   1  14      174.75      163.26     49.00 o 
   0   1  14     3379.82     3223.99    179.77 o 
   1   1  14      134.28       39.25    138.31 o 
   2   1  14     3456.42     3506.06     69.08 o 
   3   1  14      240.10      265.83     39.96 o 
   4   1  14     5491.47     5440.04     92.92 o 
   5   1  14     1137.64     1201.03    229.76 o 
   6   1  14     2760.05     2761.84    159.73 o 
   7   1  14     3484.60     3449.14    153.76 o 
   8   1  14      811.29      880.69    112.80 o 
   9   1  14     2166.03     2251.43    123.86 o 
  -8   2  14     1464.12     1277.91    123.43 o 
  -7   2  14      112.43      106.52     98.96 o 
  -6   2  14     4274.80     4164.95    111.62 o 
  -5   2  14      282.09      236.17    114.26 o 
  -4   2  14     4507.92     4798.55    148.34 o 
  -3   2  14      216.60      155.55     83.84 o 
  -2   2  14     6199.56     7225.41    158.17 o 
  -1   2  14     3143.00     2838.84     81.06 o 
   0   2  14     4669.01     4664.92     66.34 o 
   1   2  14     1450.15     1388.44     64.71 o 
   2   2  14     5997.24     5416.40     91.73 o 
   3   2  14     5217.10     5221.78     85.26 o 
   4   2  14     2776.43     2506.60     79.64 o 
   5   2  14     2441.10     2362.67     75.78 o 
   6   2  14     2963.67     2814.67     84.86 o 
   7   2  14     6354.73     6162.06    220.49 o 
   8   2  14      149.56      119.65     87.88 o 
   9   2  14     2926.42     3134.77    134.31 o 
  10   2  14       25.79       61.81    104.19 o 
  -8   3  14     2225.26     2070.31    222.00 o 
  -7   3  14      498.36      294.99    171.37 o 
  -6   3  14     3058.88     2986.40    204.62 o 
  -5   3  14     2300.81     2149.23    127.71 o 
  -4   3  14     2590.73     2550.45    100.63 o 
  -3   3  14     1353.67     1277.57     86.31 o 
  -2   3  14     1228.12     1184.49     50.04 o 
  -1   3  14     4243.17     3646.14     59.06 o 
   0   3  14     1043.72     1116.66     62.97 o 
   1   3  14     6251.89     6078.63    115.54 o 
   2   3  14      547.20      615.02     36.57 o 
   3   3  14     7619.67     7148.01     93.44 o 
   4   3  14      130.75       94.10     37.76 o 
   5   3  14    11349.18    10593.69    167.22 o 
   6   3  14       35.46       26.07     98.25 o 
   7   3  14     7141.77     7518.79    120.35 o 
   8   3  14     1871.85     1690.20     91.10 o 
   9   3  14     3207.51     3121.53    108.57 o 
  10   3  14      435.39      424.08    104.88 o 
  -7   4  14     2148.74     2159.32    218.26 o 
  -6   4  14      782.57      620.54    185.03 o 
  -5   4  14     4450.12     4968.12    143.37 o 
  -4   4  14       12.22       35.54     98.38 o 
  -3   4  14     2152.74     2308.57     97.96 o 
  -2   4  14       31.88       68.16     49.86 o 
  -1   4  14     5024.11     4556.20     86.22 o 
   0   4  14      627.60      638.25     61.11 o 
   1   4  14     5713.18     5222.01    117.53 o 
   2   4  14      113.77      111.31     41.72 o 
   3   4  14     2463.75     2356.80     68.89 o 
   4   4  14     2104.08     2232.90     67.36 o 
   5   4  14     1231.70     1116.17     49.06 o 
   6   4  14     1764.97     1550.55     73.44 o 
   7   4  14     3305.41     3258.71    135.98 o 
   8   4  14     7922.83     7907.95    132.18 o 
   9   4  14       11.29        0.00    113.94 o 
  10   4  14     2867.86     2664.11    106.95 o 
  -7   5  14     3609.13     3754.80    238.94 o 
  -6   5  14        3.44       74.60    169.34 o 
  -5   5  14     4434.54     4284.25    227.77 o 
  -4   5  14      431.45      504.44     99.47 o 
  -3   5  14     5157.47     5221.09    246.60 o 
  -2   5  14     2320.32     2335.86     93.14 o 
  -1   5  14      925.17      870.61     74.99 o 
   0   5  14     2083.76     2105.18     67.09 o 
   1   5  14     2432.77     2246.13     75.12 o 
   2   5  14     2666.04     2584.13     78.34 o 
   3   5  14     1349.22     1268.51     67.41 o 
   4   5  14     2266.78     2157.74     72.77 o 
   5   5  14      108.16      577.36     57.58 o 
   6   5  14     4695.35     4637.58    137.20 o 
   7   5  14       82.17       10.65    109.02 o 
   8   5  14     2715.15     2211.00    136.57 o 
   9   5  14        2.84       44.07    115.93 o 
  10   5  14      934.46      883.95    176.54 o 
  11   5  14      662.97      652.76    109.91 o 
  -6   6  14     1200.78     1183.15    197.98 o 
  -5   6  14      904.92     1084.95    185.61 o 
  -4   6  14     2349.98     2658.24    201.30 o 
  -3   6  14     1139.60     1256.68    100.85 o 
  -2   6  14     1118.17     1126.98     96.64 o 
  -1   6  14     1077.80     1063.98     76.23 o 
   0   6  14     3179.53     3668.82     89.87 o 
   1   6  14       88.54      147.04     62.45 o 
   2   6  14     5122.64     4875.26    111.13 o 
   3   6  14       15.54       64.51     64.78 o 
   4   6  14     7207.41     6843.67    105.10 o 
   5   6  14       80.08       62.27     60.96 o 
   6   6  14      716.77      903.83     62.51 o 
   7   6  14     1498.59     1275.50     77.13 o 
   8   6  14     3707.01     3435.36    142.38 o 
   9   6  14      951.68      941.54    127.68 o 
  10   6  14      495.31      371.31    165.44 o 
  11   6  14      701.91      755.36    193.50 o 
  -5   7  14       13.23      267.36    179.69 o 
  -4   7  14     1413.56     1402.97    186.39 o 
  -3   7  14       19.02      206.58    171.72 o 
  -2   7  14     4070.34     4134.77    213.03 o 
  -1   7  14      630.75      779.75     93.27 o 
   0   7  14     3417.86     3853.32    114.18 o 
   1   7  14      252.34      311.18     62.54 o 
   2   7  14     1809.54     1814.47     72.74 o 
   3   7  14     4911.85     4488.78     78.06 o 
   4   7  14     1134.40     1052.40     75.65 o 
   5   7  14     2564.49     2239.99     95.63 o 
   6   7  14     1233.62     1071.53     72.87 o 
   7   7  14     6765.04     6764.21    164.84 o 
   8   7  14       42.01       46.07     72.08 o 
   9   7  14     3854.76     3676.67    217.85 o 
  10   7  14      120.12       80.34    166.13 o 
  11   7  14      919.40      928.23    191.20 o 
  -4   8  14      847.18      932.20    186.51 o 
  -3   8  14     1198.16     1195.87    189.57 o 
  -2   8  14     1297.58     1441.41    187.70 o 
  -1   8  14     1345.31     1338.24    170.18 o 
   0   8  14      722.33      882.24     89.40 o 
   1   8  14     3105.36     3126.44    164.80 o 
   2   8  14      151.64      219.31     84.08 o 
   3   8  14     6272.02     6214.21    239.41 o 
   4   8  14       48.46       79.40     83.30 o 
   5   8  14     3948.57     4283.58    100.98 o 
   6   8  14       38.59      123.03     69.61 o 
   7   8  14     1970.19     1734.57    123.99 o 
   8   8  14      193.86      287.24     93.48 o 
   9   8  14     3937.74     3682.37    214.77 o 
  10   8  14      619.04      816.52    181.67 o 
  -3   9  14     1709.11     1713.80    198.28 o 
  -2   9  14       49.40      332.53    165.02 o 
  -1   9  14     1894.81     2056.40    193.51 o 
   0   9  14       49.88      372.25    156.65 o 
   1   9  14     2208.46     1967.33    173.45 o 
   2   9  14      744.49      843.33     92.50 o 
   3   9  14     4676.03     5040.78    128.44 o 
   4   9  14     4300.75     4184.41    128.71 o 
   5   9  14     1223.36     1286.72    101.49 o 
   6   9  14      573.44      614.47     95.57 o 
   7   9  14      940.21      950.01     93.26 o 
   8   9  14     2733.86     2909.80    125.28 o 
   9   9  14      614.80      708.34    104.41 o 
  10   9  14     1870.00     2165.82    213.66 o 
  -2  10  14      662.14      668.71    193.34 o 
  -1  10  14     2042.95     2394.36    204.50 o 
   0  10  14      942.28     1235.31    176.61 o 
   1  10  14      922.28     1406.53    181.13 o 
   2  10  14     1441.93     1652.56    170.86 o 
   3  10  14     1100.86     1488.84    157.56 o 
   4  10  14     5054.89     4806.69    198.30 o 
   5  10  14      911.03     1373.88    151.30 o 
   6  10  14     1278.69     1087.98    133.12 o 
   7  10  14      192.51      226.63     99.23 o 
   8  10  14     1966.08     1910.62    125.78 o 
   9  10  14       47.71       32.71    103.94 o 
   0  11  14     3490.03     3907.37    229.62 o 
   1  11  14      121.80      168.78    168.77 o 
   2  11  14     3116.24     3320.11    208.29 o 
   3  11  14      194.27      172.44    152.95 o 
   4  11  14     4996.21     4741.50    204.44 o 
   5  11  14      328.09      206.53    138.25 o 
   6  11  14     2540.53     2371.66    165.72 o 
   7  11  14      112.90      151.59    105.50 o 
   8  11  14      811.38      931.10    124.83 o 
   2  12  14     3150.90     3389.88    227.66 o 
   3  12  14      507.27      598.47    177.10 o 
   4  12  14     1433.52     1570.58    189.44 o 
   5  12  14     1679.31     1607.16    171.43 o 
   6  12  14      138.47      276.53    143.51 o 
   7  12  14     1472.10     1532.95    161.59 o 
  -4  -8  15     1855.70     1861.12    182.55 o 
  -3  -8  15      132.36      346.34    113.89 o 
  -2  -8  15     2631.87     2701.86    263.86 o 
  -6  -7  15     2578.02     2220.43    197.50 o 
  -5  -7  15        4.88       33.84    150.98 o 
  -4  -7  15     1771.18     1648.59    163.87 o 
  -3  -7  15      160.72      246.84    112.51 o 
  -2  -7  15     1914.39     1860.87     97.01 o 
  -1  -7  15     1630.60     1476.93    156.62 o 
   0  -7  15     1075.74      920.01    123.71 o 
   1  -7  15     1489.89     1508.23    131.72 o 
  -7  -6  15      112.50        0.00    158.12 o 
  -6  -6  15     1165.16     1170.74    170.99 o 
  -5  -6  15      871.58      735.50    164.31 o 
  -4  -6  15      882.36      758.25    143.72 o 
  -3  -6  15     1433.62     1501.97    156.96 o 
  -2  -6  15      507.57      359.43     79.56 o 
  -1  -6  15     3451.62     3558.61    104.12 o 
   0  -6  15       17.76        0.00    133.00 o 
   1  -6  15     2828.88     2698.69    138.68 o 
   2  -6  15      337.49      241.16    115.72 o 
   3  -6  15     2358.70     2415.21    141.74 o 
  -8  -5  15      613.10      731.70    155.61 o 
  -7  -5  15     3144.96     3114.98    477.61 o 
  -6  -5  15      158.55      157.22    156.86 o 
  -5  -5  15     2043.33     2185.95    169.99 o 
  -4  -5  15       34.54      176.03    136.79 o 
  -3  -5  15     1911.60     1867.35    151.40 o 
  -2  -5  15     1159.72     1185.50     81.39 o 
  -1  -5  15     4499.25     4594.38    144.86 o 
   0  -5  15      178.64      292.88    104.31 o 
   1  -5  15     3452.70     3438.40    214.73 o 
   2  -5  15     1662.81     1621.13    126.08 o 
   3  -5  15      333.56      351.39    113.93 o 
   4  -5  15     3080.44     2710.64    142.55 o 
  -8  -4  15       81.49      263.41    130.16 o 
  -7  -4  15     2456.79     2599.91    160.68 o 
  -6  -4  15      157.21      238.61    156.87 o 
  -5  -4  15     1806.84     1941.13    168.03 o 
  -4  -4  15     1108.20     1387.56    156.51 o 
  -3  -4  15     1221.50     1599.72    150.64 o 
  -2  -4  15      288.88      291.79     68.24 o 
  -1  -4  15       57.82      196.24     68.04 o 
   0  -4  15     3171.59     2903.45     88.94 o 
   1  -4  15     1625.47     1718.99    116.72 o 
   2  -4  15     2212.80     1959.77    123.65 o 
   3  -4  15      187.33      122.05    103.42 o 
   4  -4  15     2206.51     2113.71    128.02 o 
   5  -4  15        0.77        0.00    157.73 o 
  -9  -3  15     1171.14      775.78    140.36 o 
  -8  -3  15      811.53     1098.53    139.57 o 
  -7  -3  15     1351.00     1467.30    141.50 o 
  -6  -3  15     1757.29     1790.09    147.26 o 
  -5  -3  15      622.49      733.67    146.54 o 
  -4  -3  15     6652.83     6822.24    205.53 o 
  -3  -3  15      540.72      600.35    128.40 o 
  -2  -3  15     9717.58     9991.66    131.61 o 
  -1  -3  15       54.22       62.75     62.40 o 
   0  -3  15     1431.43     1434.65     75.85 o 
   1  -3  15      108.88      199.80     63.51 o 
   2  -3  15     2746.01     2754.30    122.25 o 
   3  -3  15      758.33      751.96    111.18 o 
   4  -3  15     3253.83     3377.41    136.75 o 
   5  -3  15      997.15      828.95    117.61 o 
   6  -3  15     1298.36     1296.29    132.78 o 
  -9  -2  15        3.79      135.48    174.93 o 
  -8  -2  15     2095.12     2291.20    154.50 o 
  -7  -2  15       83.94      140.59    126.91 o 
  -6  -2  15     2843.68     2937.25    153.52 o 
  -5  -2  15      210.65      189.50    133.88 o 
  -4  -2  15     4081.01     4282.93    179.51 o 
  -3  -2  15     1331.91     1111.52    139.37 o 
  -2  -2  15     4261.53     4480.27     92.74 o 
  -1  -2  15      766.79      788.72     71.70 o 
   0  -2  15     2967.00     3448.77     85.96 o 
   1  -2  15     2666.75     2814.89     94.38 o 
   2  -2  15     1869.04     2255.53    271.42 o 
   3  -2  15     5810.43     5948.65    148.83 o 
   4  -2  15      848.01      950.26    113.01 o 
   5  -2  15     1814.67     1882.36    123.26 o 
   6  -2  15      244.06      242.97    113.89 o 
   7  -2  15     1946.03     1845.67    136.92 o 
  -9  -1  15      145.71       90.23    135.91 o 
  -8  -1  15     2580.85     2550.88    156.95 o 
  -7  -1  15     1159.19      889.95    155.92 o 
  -6  -1  15     1516.80     1425.97    135.17 o 
  -5  -1  15     2445.35     2616.07    375.86 o 
  -4  -1  15      414.43      359.60    137.07 o 
  -3  -1  15     4598.51     4824.21    177.50 o 
  -2  -1  15      508.78      560.75    105.11 o 
  -1  -1  15     3363.56     3311.27     79.11 o 
   0  -1  15       12.74       38.38     58.47 o 
   1  -1  15     2433.12     2236.86     81.84 o 
   2  -1  15       51.87      100.59     97.26 o 
   3  -1  15     5635.04     6310.69    362.81 o 
   4  -1  15       15.21        5.45     96.82 o 
   5  -1  15     2538.92     2640.82    125.23 o 
   6  -1  15     1079.73     1189.64    117.47 o 
   7  -1  15     1943.30     2131.98    140.51 o 
   8  -1  15     3027.46     3046.97    151.43 o 
  -8   0  15      851.59      743.08    138.12 o 
  -7   0  15     1403.68     1444.63    140.51 o 
  -6   0  15      536.55      418.95    122.95 o 
  -5   0  15     4111.25     4505.83    228.10 o 
  -4   0  15        1.02       30.17     52.84 o 
  -3   0  15     7647.74     8079.71    212.30 o 
  -2   0  15      487.67      579.42    157.22 o 
  -1   0  15     1926.87     1846.75     67.46 o 
   0   0  15      865.36      991.78     89.10 o 
   1   0  15     1025.33     1069.10    166.79 o 
   2   0  15     1789.30     1759.68    102.14 o 
   3   0  15     3686.28     3426.02    121.57 o 
   4   0  15     3282.85     3260.88    127.46 o 
   5   0  15     3198.75     3172.22    130.24 o 
   6   0  15     1322.56     1467.59    121.26 o 
   7   0  15       10.83        5.77    110.65 o 
   8   0  15     3745.52     4084.97    224.56 o 
  -8   1  15       15.09      127.53    128.04 o 
  -7   1  15     2606.17     2551.44    139.46 o 
  -6   1  15       38.50       31.60     84.09 o 
  -5   1  15     3134.44     3159.68     91.53 o 
  -4   1  15      582.30      625.21     64.40 o 
  -3   1  15     4415.07     4470.08    252.12 o 
  -2   1  15     4917.38     4888.46    134.78 o 
  -1   1  15      786.46      931.24     97.49 o 
   0   1  15      387.36      303.63    158.82 o 
   1   1  15      202.31      104.75    149.96 o 
   2   1  15     4242.91     4454.88    124.52 o 
   3   1  15       35.66       26.68     58.60 o 
   4   1  15     4618.60     4602.53    204.48 o 
   5   1  15      187.36      217.42     66.59 o 
   6   1  15     1919.40     2135.17    203.00 o 
   7   1  15      408.41      593.35    123.28 o 
   8   1  15     1821.19     1976.99    113.77 o 
   9   1  15      370.71      327.17    184.22 o 
  -8   2  15      746.55      834.35    200.55 o 
  -7   2  15     2047.71     1871.97    115.71 o 
  -6   2  15     2291.01     2159.66     97.12 o 
  -5   2  15      617.95      714.70     77.70 o 
  -4   2  15     1668.32     1648.70    102.31 o 
  -3   2  15      392.83      586.53     96.40 o 
  -2   2  15     8235.32     7072.67    254.03 o 
  -1   2  15      151.86       93.36     23.74 o 
   0   2  15     5550.87     5119.46     88.20 o 
   1   2  15        9.31       12.40     58.74 o 
   2   2  15      820.99      846.72     64.18 o 
   3   2  15      182.52      168.25     55.12 o 
   4   2  15     6096.43     5030.31    220.82 o 
   5   2  15     1163.58     1094.97    108.31 o 
   6   2  15     1653.47     1705.88     90.72 o 
   7   2  15     3864.82     3899.12    249.04 o 
   8   2  15       83.68      179.82     90.05 o 
   9   2  15     1941.28     1825.62    114.97 o 
  -7   3  15        7.67       70.41    173.08 o 
  -6   3  15     2277.10     2230.31    198.37 o 
  -5   3  15      484.51      571.02    121.18 o 
  -4   3  15     3633.05     4004.00    152.47 o 
  -3   3  15      214.94      208.38     82.98 o 
  -2   3  15     5009.77     4393.74    104.09 o 
  -1   3  15     4240.97     4110.16    108.71 o 
   0   3  15     3898.89     3468.54     82.24 o 
   1   3  15     1945.96     2020.18     74.51 o 
   2   3  15     4055.71     3545.38     81.83 o 
   3   3  15     4014.57     3868.24     81.77 o 
   4   3  15     1035.41     1071.79     56.55 o 
   5   3  15     1586.83     1456.26    110.85 o 
   6   3  15     1467.17     1347.23    162.05 o 
   7   3  15     5656.02     5303.96    111.68 o 
   8   3  15       48.78       86.56     86.33 o 
   9   3  15     2671.61     2608.86    146.17 o 
  10   3  15       93.16       79.12    102.77 o 
  -7   4  15      299.87      246.73    185.09 o 
  -6   4  15     2206.47     1943.93    205.46 o 
  -5   4  15      718.26      913.93    115.82 o 
  -4   4  15      741.14      704.78     88.81 o 
  -3   4  15     1714.60     1770.74     93.78 o 
  -2   4  15     2138.65     2117.42     62.57 o 
  -1   4  15     9547.24     9402.11    123.33 o 
   0   4  15      425.71      357.52     61.97 o 
   1   4  15     3601.52     3872.40     93.02 o 
   2   4  15       84.94       56.22     42.55 o 
   3   4  15     8954.78     8718.05     82.68 o 
   4   4  15      105.85      127.78     55.50 o 
   5   4  15     9584.46     9615.89    169.16 o 
   6   4  15      520.98      590.40    104.88 o 
   7   4  15     3755.26     3444.21    144.29 o 
   8   4  15      878.42      862.80    118.15 o 
   9   4  15     1337.46     1066.48     94.69 o 
  10   4  15     1625.54     1632.54    103.06 o 
  -6   5  15      662.54      843.39    194.34 o 
  -5   5  15     3709.42     3848.47    221.95 o 
  -4   5  15       95.18       17.38    100.14 o 
  -3   5  15     4446.47     4254.03    115.59 o 
  -2   5  15      272.96      343.23     77.72 o 
  -1   5  15     6475.67     6600.62     91.33 o 
   0   5  15      343.56      354.02     59.15 o 
   1   5  15     3757.97     4069.48     90.43 o 
   2   5  15      737.67      764.12     68.60 o 
   3   5  15     1482.97     1509.66     73.94 o 
   4   5  15     2838.07     3217.87     82.89 o 
   5   5  15      291.59      496.79     58.60 o 
   6   5  15     6557.42     6012.42    237.40 o 
   7   5  15     1419.07     1204.72    120.76 o 
   8   5  15     4358.09     4664.71    156.01 o 
   9   5  15       52.07       19.16    115.97 o 
  10   5  15     1218.15     1272.47    135.36 o 
  -6   6  15      143.85        0.00    189.99 o 
  -5   6  15     1939.17     2021.39    200.78 o 
  -4   6  15      254.24      394.36    169.19 o 
  -3   6  15     3330.50     3583.47    125.40 o 
  -2   6  15     1271.68     1161.72    103.33 o 
  -1   6  15     5965.26     6064.44    132.09 o 
   0   6  15     3949.93     3820.12    124.15 o 
   1   6  15      993.18      976.60     64.04 o 
   2   6  15     2357.60     2428.61     92.12 o 
   3   6  15     1246.82     1197.33     76.91 o 
   4   6  15     4316.49     3930.81     93.35 o 
   5   6  15      800.05      631.38     67.10 o 
   6   6  15      401.46      375.31    109.54 o 
   7   6  15      554.83      523.38    116.38 o 
   8   6  15     3163.42     3240.56    167.10 o 
   9   6  15      351.01      369.42    117.67 o 
  10   6  15     1398.83     1134.21    197.24 o 
  -5   7  15      454.83      634.33    188.26 o 
  -4   7  15     1311.14     1456.76    194.13 o 
  -3   7  15      603.60      929.89    178.17 o 
  -2   7  15     2615.50     2576.73    190.09 o 
  -1   7  15      497.39      588.24     93.66 o 
   0   7  15     5746.94     5429.16    187.99 o 
   1   7  15      113.21      144.50     64.29 o 
   2   7  15     1406.69     1414.40     72.66 o 
   3   7  15      920.99      906.86     61.99 o 
   4   7  15     3573.12     3758.72     95.89 o 
   5   7  15     1643.71     1648.32     80.38 o 
   6   7  15     2558.51     2562.18    106.98 o 
   7   7  15     2746.58     2488.88    166.99 o 
   8   7  15     1646.61     1695.64    127.24 o 
   9   7  15      814.05      943.37    186.03 o 
  10   7  15      130.02        0.00    168.61 o 
  -4   8  15     1080.03     1126.60    195.24 o 
  -3   8  15      122.53      140.40    170.26 o 
  -2   8  15     2618.73     2625.02    200.97 o 
  -1   8  15       38.93        4.07    156.47 o 
   0   8  15     3157.14     2879.29    190.74 o 
   1   8  15     1147.55     1187.68     98.01 o 
   2   8  15     1626.72     1685.97    104.48 o 
   3   8  15     3888.65     4006.23    123.27 o 
   4   8  15      460.93      533.85     79.25 o 
   5   8  15     2236.65     2176.95     89.02 o 
   6   8  15       37.39       49.84     68.02 o 
   7   8  15     2909.67     2923.93    137.72 o 
   8   8  15      206.82      310.14     93.28 o 
   9   8  15     3802.74     3789.62    221.39 o 
  10   8  15       88.10        0.00    182.56 o 
  -3   9  15      740.76      548.92    187.46 o 
  -2   9  15      710.14      958.50    187.82 o 
  -1   9  15     1390.60     1295.84    180.26 o 
   0   9  15      495.84      914.87    165.04 o 
   1   9  15     2345.40     2625.78    187.14 o 
   2   9  15        2.07       50.81     86.86 o 
   3   9  15     3374.61     3525.07    149.74 o 
   4   9  15       80.31       78.81     87.45 o 
   5   9  15     1966.55     1883.62     90.25 o 
   6   9  15      156.06      121.18     76.01 o 
   7   9  15     1562.59     1237.21    184.02 o 
   8   9  15      375.72      364.82    101.87 o 
   9   9  15     2197.68     2274.11    207.53 o 
  -1  10  15     2152.49     2353.68    204.95 o 
   0  10  15       67.48      154.06    160.91 o 
   1  10  15     1391.00     1782.78    189.91 o 
   2  10  15      848.13     1320.67    171.45 o 
   3  10  15     2175.61     2329.84    182.73 o 
   4  10  15     2148.80     2055.48    170.95 o 
   5  10  15     1243.26     1145.76    141.79 o 
   6  10  15      772.86      878.52    103.97 o 
   7  10  15      111.43      195.65    170.01 o 
   8  10  15     1320.58     1271.98    119.69 o 
   9  10  15      278.89      191.53    174.40 o 
   1  11  15      676.58      557.05    182.22 o 
   2  11  15     1624.01     1724.19    189.18 o 
   3  11  15      204.29      363.39    159.73 o 
   4  11  15     3673.21     3726.04    194.39 o 
   5  11  15       10.79      150.17    133.26 o 
   6  11  15     2604.33     2349.49    165.40 o 
   7  11  15       42.92      145.88    106.93 o 
   8  11  15     1058.39     1039.28    128.89 o 
   4  12  15     1564.08     2142.77    196.31 o 
   5  12  15      403.42      384.43    153.94 o 
  -5  -7  16      105.86      131.25    147.88 o 
  -4  -7  16     2233.66     1850.77    176.62 o 
  -3  -7  16       11.03       49.76    111.33 o 
  -2  -7  16     2523.34     2891.40    241.92 o 
  -1  -7  16      164.03      212.94    140.65 o 
   0  -7  16     1411.22     1483.62    133.06 o 
  -6  -6  16     2100.16     2012.90    199.90 o 
  -5  -6  16      163.06      289.63    141.68 o 
  -4  -6  16      940.87     1014.62    160.59 o 
  -3  -6  16      877.94      858.42    207.22 o 
  -2  -6  16     1301.19     1544.40    163.56 o 
  -1  -6  16     2145.24     2203.52    128.30 o 
   0  -6  16     1288.96     1281.93    124.43 o 
   1  -6  16     1432.72     1596.62    142.49 o 
   2  -6  16       90.50       63.58    118.22 o 
  -7  -5  16     1566.92     1596.01    207.59 o 
  -6  -5  16      360.23      346.04    162.37 o 
  -5  -5  16     2092.79     2081.41    180.64 o 
  -4  -5  16       73.74       66.18    127.69 o 
  -3  -5  16     2647.13     2522.91    161.77 o 
  -2  -5  16       90.32      105.14     74.03 o 
  -1  -5  16     3929.17     3856.84    177.73 o 
   0  -5  16       88.75       33.94    104.04 o 
   1  -5  16     2767.56     2629.72    132.32 o 
   2  -5  16      403.38      331.80    111.60 o 
   3  -5  16     1318.40     1368.25    129.79 o 
   4  -5  16     1394.99     1510.97    135.56 o 
  -8  -4  16      388.37      504.88    140.83 o 
  -7  -4  16     2237.41     2681.43    351.58 o 
  -6  -4  16       43.28      241.67    159.54 o 
  -5  -4  16     2676.52     2840.37    182.02 o 
  -4  -4  16      336.56      508.70    135.02 o 
  -3  -4  16     2167.02     2239.41    160.71 o 
  -2  -4  16      329.15      295.75     70.70 o 
  -1  -4  16      389.10      370.73     74.05 o 
   0  -4  16     2315.32     2250.07    104.38 o 
   1  -4  16     1222.75     1173.28    119.68 o 
   2  -4  16     1008.44     1219.18    117.50 o 
   3  -4  16     1359.23     1329.70    122.11 o 
   4  -4  16     2066.29     2069.97    135.00 o 
   5  -4  16      492.26      341.44    123.32 o 
  -7  -3  16     2346.21     2617.66    168.56 o 
  -6  -3  16      203.50      262.60    268.14 o 
  -5  -3  16     1456.30     1625.63    164.07 o 
  -4  -3  16     3141.89     3154.72    177.60 o 
  -3  -3  16     1350.60     1549.60    149.91 o 
  -2  -3  16     4463.71     4445.59    104.51 o 
  -1  -3  16      169.09      202.43     66.75 o 
   0  -3  16      389.44      501.52     69.77 o 
   1  -3  16      268.73      100.60     95.16 o 
   2  -3  16     3662.73     4058.78    139.05 o 
   3  -3  16      130.49      237.41    108.93 o 
   4  -3  16     2439.83     2436.14    135.06 o 
   5  -3  16       60.36        0.00    114.16 o 
   6  -3  16     2816.33     2920.37    152.98 o 
  -8  -2  16     1038.87      930.67    142.64 o 
  -7  -2  16     1133.53     1097.24    142.19 o 
  -6  -2  16     4831.38     4345.52    171.18 o 
  -5  -2  16      208.89      196.73    149.81 o 
  -4  -2  16     2858.25     2949.46    169.56 o 
  -3  -2  16      224.04      562.39    137.62 o 
  -2  -2  16     5639.61     5940.47    354.96 o 
  -1  -2  16      232.47      166.38     63.32 o 
   0  -2  16     7187.02     7305.56    113.74 o 
   1  -2  16     1539.19     1634.26     74.42 o 
   2  -2  16     3515.93     3996.43    134.40 o 
   3  -2  16      586.45      594.58    107.42 o 
   4  -2  16     2957.80     2970.22    135.47 o 
   5  -2  16      783.55      667.07    120.01 o 
   6  -2  16      975.93      897.69    122.65 o 
   7  -2  16     2345.20     2662.33    150.02 o 
  -8  -1  16     1928.73     1671.43    149.91 o 
  -7  -1  16       44.06       16.60    133.23 o 
  -6  -1  16     3079.24     3395.56    219.51 o 
  -5  -1  16      917.92     1139.26    196.18 o 
  -4  -1  16     3361.77     3668.48    178.51 o 
  -3  -1  16      828.55      947.87    137.00 o 
  -2  -1  16     2545.94     2544.40    120.99 o 
  -1  -1  16      804.42      741.37    108.27 o 
   0  -1  16      713.19      780.54     66.53 o 
   1  -1  16     1345.29     1342.05     71.43 o 
   2  -1  16     2447.97     2455.50    114.12 o 
   3  -1  16     5614.73     5254.77    143.54 o 
   4  -1  16     1226.88     1225.23    115.04 o 
   5  -1  16     1466.20     1380.54    123.58 o 
   6  -1  16      341.77      248.55    115.57 o 
   7  -1  16     4867.15     5182.33    170.29 o 
  -8   0  16     1509.60     1316.28    144.69 o 
  -7   0  16      543.70      478.70    130.93 o 
  -6   0  16     2412.66     2478.17    142.13 o 
  -5   0  16     3965.07     3997.49    186.96 o 
  -4   0  16     1075.01     1316.73    131.45 o 
  -3   0  16     3891.56     4005.99    163.40 o 
  -2   0  16       30.20       66.25     97.52 o 
  -1   0  16     1649.78     1808.11    216.10 o 
   0   0  16       20.46       72.50    100.75 o 
   1   0  16     2859.83     2763.65    203.46 o 
   2   0  16      118.29       33.39    151.86 o 
   3   0  16     6578.42     6699.71    149.59 o 
   4   0  16      726.28      621.78    104.45 o 
   5   0  16     4075.07     3935.56    137.72 o 
   6   0  16      715.07      818.86    121.25 o 
   7   0  16     2524.49     2368.52    198.18 o 
   8   0  16     2770.96     2661.64    213.65 o 
  -8   1  16      262.47      169.54    130.11 o 
  -7   1  16     1984.88     1717.89    120.11 o 
  -6   1  16      111.83       95.08    114.68 o 
  -5   1  16     3844.89     3784.86    160.04 o 
  -4   1  16       26.76      132.93    203.08 o 
  -3   1  16     2543.08     2342.31    123.67 o 
  -2   1  16      358.54      354.03     96.87 o 
  -1   1  16     5014.25     5418.69    231.98 o 
   0   1  16      688.32      595.71    169.58 o 
   1   1  16      729.68      704.55    160.83 o 
   2   1  16     2630.21     2446.93     98.24 o 
   3   1  16     3103.94     2894.30     88.01 o 
   4   1  16     2172.79     2275.09    189.09 o 
   5   1  16      351.20      246.86    156.67 o 
   6   1  16     1387.48     1442.19    180.60 o 
   7   1  16      175.84      182.92    172.57 o 
   8   1  16     4081.04     4202.62    236.40 o 
   9   1  16       38.92       64.42    184.82 o 
  -7   2  16     3106.06     3561.26    228.61 o 
  -6   2  16      610.72      684.25    129.10 o 
  -5   2  16     2995.72     2882.34    148.65 o 
  -4   2  16      406.12      439.26     94.16 o 
  -3   2  16      671.26      555.10     92.80 o 
  -2   2  16     3619.66     3907.25    190.56 o 
  -1   2  16      346.32      403.15    100.75 o 
   0   2  16     3745.78     3612.05    120.66 o 
   1   2  16      665.08      514.43     85.94 o 
   2   2  16     7236.07     6850.37    164.20 o 
   3   2  16        6.56        0.00     58.20 o 
   4   2  16     5304.75     5383.68    212.70 o 
   6   2  16     2264.58     1900.58    195.19 o 
   7   2  16      298.96      289.16    174.43 o 
   8   2  16     1308.33      953.12    188.30 o 
   9   2  16      884.55      956.66    183.48 o 
  -7   3  16      356.24      428.41    185.97 o 
  -6   3  16     1278.70     1356.81    190.63 o 
  -5   3  16       22.86       21.09     89.42 o 
  -4   3  16     4062.61     4359.29    122.80 o 
  -3   3  16      284.49      345.58     92.23 o 
  -2   3  16     2452.37     2834.41    144.33 o 
  -1   3  16      168.88      169.38     58.74 o 
   0   3  16     1951.44     1986.17     86.42 o 
   1   3  16     1559.05     1615.54     76.00 o 
   2   3  16      573.87      569.84     74.00 o 
   3   3  16     1223.55     1305.37     69.65 o 
   4   3  16     3429.83     3149.57     74.32 o 
   5   3  16     2117.16     2047.26    118.04 o 
   6   3  16     1749.80     1702.61    120.15 o 
   7   3  16     2027.04     1839.53    131.28 o 
   8   3  16     1371.99     1151.57    129.04 o 
   9   3  16     2053.23     1919.85    200.14 o 
  -7   4  16      132.01      200.17    183.45 o 
  -6   4  16     2095.08     1995.85    206.02 o 
  -5   4  16      128.48      223.86    111.36 o 
  -4   4  16      606.65      623.63     90.32 o 
  -3   4  16      653.51      598.79     88.68 o 
  -2   4  16     1939.69     2029.43     97.42 o 
  -1   4  16     2995.84     2987.26     92.92 o 
   0   4  16     3496.64     3757.66     87.00 o 
   1   4  16     2351.77     2202.04     80.31 o 
   2   4  16     6882.19     6802.51    104.69 o 
   3   4  16     6947.40     7049.61    104.59 o 
   4   4  16      357.49      663.63     63.91 o 
   5   4  16     1183.01     1016.93    112.19 o 
   6   4  16      187.18      164.73    103.48 o 
   7   4  16     3736.91     3981.44    150.71 o 
   8   4  16      133.82       80.41    117.39 o 
   9   4  16     2437.63     2933.89    148.58 o 
  10   4  16      290.07      160.94    132.70 o 
  -6   5  16     1709.17     1540.37    208.29 o 
  -5   5  16     1773.75     1719.58    197.32 o 
  -4   5  16      188.35      226.68    108.69 o 
  -3   5  16     1973.02     2109.63     99.18 o 
  -2   5  16       46.42       37.38     93.52 o 
  -1   5  16     3570.89     3582.21     77.54 o 
   0   5  16       81.77      110.88     59.38 o 
   1   5  16     4523.20     4741.14     97.18 o 
   2   5  16        6.63        7.59     66.14 o 
   3   5  16     7043.74     6753.46    107.23 o 
   4   5  16      188.88      260.19     64.24 o 
   5   5  16     2505.26     2514.74    139.93 o 
   6   5  16     2292.46     2272.97    128.96 o 
   7   5  16     3346.42     3263.57    212.28 o 
   8   5  16      183.73      240.28    117.86 o 
   9   5  16     1123.24     1162.51    132.79 o 
  10   5  16     1201.96     1216.29    143.81 o 
  -5   6  16     2678.14     2607.52    214.07 o 
  -4   6  16        9.10       67.77    164.66 o 
  -3   6  16     4393.08     4311.90    220.06 o 
  -2   6  16      237.28      227.23     79.24 o 
  -1   6  16     5083.00     5196.65     88.70 o 
   0   6  16     2331.36     2342.21     73.24 o 
   1   6  16      999.15      944.15     64.49 o 
   2   6  16     1083.07      956.27     66.00 o 
   3   6  16     4606.51     4171.96     97.91 o 
   4   6  16     2832.34     3048.70    145.10 o 
   5   6  16      627.16      659.97     67.16 o 
   6   6  16     1218.23     1320.18    116.41 o 
   7   6  16      449.58      449.64    110.49 o 
   8   6  16     2523.76     2491.39    137.92 o 
   9   6  16      116.93       68.11    120.85 o 
  10   6  16     1409.55     1559.38    197.46 o 
  -4   7  16      936.31      968.64    188.43 o 
  -3   7  16     1441.26     1298.38    189.63 o 
  -2   7  16     1088.78      962.77    173.33 o 
  -1   7  16     2674.49     2613.95    115.93 o 
   0   7  16     3372.28     3467.15     94.07 o 
   1   7  16     2845.69     2799.53     75.12 o 
   2   7  16     3346.15     3474.60     78.90 o 
   3   7  16      202.62      191.37     62.03 o 
   4   7  16     4120.44     3883.09     99.22 o 
   5   7  16       75.51       51.98     66.39 o 
   6   7  16     2975.41     2966.52    137.11 o 
   7   7  16      223.06      229.08    109.31 o 
   8   7  16     2786.39     2775.18    144.26 o 
   9   7  16       11.93       18.66    117.55 o 
  10   7  16     1144.31     1085.04    203.89 o 
  -3   8  16        6.69       21.51    168.70 o 
  -2   8  16     1855.47     1746.63    189.41 o 
  -1   8  16       94.00       54.99    162.11 o 
   0   8  16     3239.88     3081.17    195.29 o 
   1   8  16     1014.29     1089.78    100.34 o 
   2   8  16     4505.76     4601.82    131.57 o 
   3   8  16      391.13      468.52     77.81 o 
   4   8  16     4307.38     4240.01    106.21 o 
   5   8  16     1471.26     1336.72     83.83 o 
   6   8  16      513.28      515.46    114.04 o 
   7   8  16     1801.38     1618.51    127.71 o 
   8   8  16      836.09      787.72    128.02 o 
   9   8  16     2718.55     2440.52    211.33 o 
  -2   9  16     1403.18     1475.61    200.33 o 
  -1   9  16      239.30      206.12    164.23 o 
   0   9  16     1114.65     1092.35    171.58 o 
   1   9  16     1127.98      964.34    165.74 o 
   2   9  16      851.47     1017.75    102.07 o 
   3   9  16     2540.14     2350.74    116.08 o 
   4   9  16      697.40      741.50     83.67 o 
   5   9  16     2109.88     2006.97     94.65 o 
   6   9  16      122.78       41.88     76.29 o 
   7   9  16     2571.00     2436.63    137.62 o 
   8   9  16       11.87        0.00    168.36 o 
   9   9  16     2940.08     3124.45    227.61 o 
  -1  10  16     1407.20     1433.26    199.58 o 
   0  10  16       87.29      527.91    176.50 o 
   1  10  16     2083.03     2177.40    198.73 o 
   2  10  16        0.28      164.37    152.79 o 
   3  10  16     3669.60     3963.07    205.15 o 
   4  10  16        9.18       50.23     94.43 o 
   5  10  16     1559.18     1639.26     94.26 o 
   6  10  16      373.35      347.42    101.78 o 
   7  10  16      624.70      695.76    174.10 o 
   8  10  16      338.79      516.87    114.43 o 
   1  11  16     1583.03     1567.68    209.22 o 
   2  11  16      628.85      652.90    176.85 o 
   3  11  16     1990.68     1793.63    184.34 o 
   4  11  16      915.65      746.79    152.58 o 
   5  11  16     1247.24     1096.05    149.23 o 
   6  11  16     1950.19     1862.82    125.94 o 
   7  11  16      684.84      778.70    187.69 o 
  -5  -6  17        0.35       76.90    157.17 o 
  -4  -6  17     1663.96     1537.92    176.73 o 
  -3  -6  17        0.95       52.10    113.94 o 
  -2  -6  17     1744.08     2051.64    219.05 o 
  -1  -6  17      296.36      221.64    112.03 o 
   0  -6  17     1763.88     1866.81    132.29 o 
   1  -6  17       73.15       74.10    119.93 o 
  -6  -5  17     1503.93     1547.34    183.55 o 
  -5  -5  17      644.00      617.42    158.54 o 
  -4  -5  17     1108.55     1038.83    162.56 o 
  -3  -5  17     1657.61     1935.14    326.59 o 
  -2  -5  17      885.97     1048.76    179.59 o 
  -1  -5  17     1708.83     1781.81    120.71 o 
   0  -5  17      778.18      701.60    113.17 o 
   1  -5  17     1002.10     1240.79    169.79 o 
   2  -5  17      115.32      151.47    147.24 o 
   3  -5  17     1644.66     1728.24    137.17 o 
  -7  -4  17     1260.09     1485.78    324.76 o 
  -6  -4  17      572.07      779.40    178.10 o 
  -5  -4  17     2563.81     2577.90    190.24 o 
  -4  -4  17      141.64       93.77    145.80 o 
  -3  -4  17     3661.10     3871.38    300.68 o 
  -2  -4  17      229.07      200.03    103.40 o 
  -1  -4  17     1014.24     1203.20     97.10 o 
   0  -4  17      381.19      300.03    138.93 o 
   1  -4  17     2452.77     2651.39    132.62 o 
   2  -4  17       15.58      166.20    107.15 o 
   3  -4  17     2915.23     2976.58    144.12 o 
   4  -4  17     1283.12     1260.82    131.35 o 
  -7  -3  17     1552.48     1562.81    309.25 o 
  -6  -3  17       16.78      112.86    134.52 o 
  -5  -3  17     1415.46     1296.76    167.35 o 
  -4  -3  17      605.62      558.91    151.87 o 
  -3  -3  17     2448.05     2776.99    141.14 o 
  -2  -3  17      912.23      913.58    140.78 o 
  -1  -3  17     2597.30     2651.85     88.01 o 
   0  -3  17      739.41      827.19     75.76 o 
   1  -3  17      831.50      957.19    106.99 o 
   2  -3  17     1259.62     1266.71    118.29 o 
   3  -3  17     1000.77     1130.24    120.18 o 
   4  -3  17     1536.39     1508.36    129.80 o 
   5  -3  17      244.68       69.16    115.98 o 
  -7  -2  17     1123.88     1033.45    147.93 o 
  -6  -2  17     2406.53     2602.92    264.68 o 
  -5  -2  17     1011.03     1024.71    172.52 o 
  -4  -2  17     1745.04     1856.72    161.75 o 
  -3  -2  17     2264.49     2350.26    131.34 o 
  -2  -2  17     6559.67     6536.92    242.30 o 
  -1  -2  17       37.69       87.71     65.99 o 
   0  -2  17     2822.50     2938.83     97.12 o 
   1  -2  17       74.31       57.84     93.30 o 
   2  -2  17     3234.26     3340.79    131.86 o 
   3  -2  17        8.34        0.26    104.09 o 
   4  -2  17     3120.82     3182.51    141.40 o 
   5  -2  17      367.54      312.87    114.67 o 
   6  -2  17     1716.09     1838.37    139.18 o 
  -7  -1  17      158.73      206.56    131.84 o 
  -6  -1  17     2393.47     2594.33    158.24 o 
  -5  -1  17        3.66       62.44    120.89 o 
  -4  -1  17     4262.55     4236.89    203.96 o 
  -3  -1  17       25.19      142.52    105.70 o 
  -2  -1  17     4767.87     5204.94    184.13 o 
  -1  -1  17       14.74       45.73     94.91 o 
   0  -1  17     2618.81     2561.43    164.16 o 
   1  -1  17      261.32      324.25     66.00 o 
   2  -1  17     3237.94     3263.59    127.77 o 
   3  -1  17      624.79      771.19    108.34 o 
   4  -1  17     1471.62     1406.24    145.21 o 
   5  -1  17     1094.29     1168.52    121.32 o 
   6  -1  17      687.93      716.66    122.50 o 
   7  -1  17     3151.50     3009.90    152.18 o 
  -7   0  17       30.84      213.29    168.92 o 
  -6   0  17     2846.27     2993.46    154.72 o 
  -5   0  17     2140.16     1867.03    143.54 o 
  -4   0  17      656.10      628.29    134.00 o 
  -3   0  17      146.30      129.17    103.00 o 
  -2   0  17     3663.29     3439.43    133.93 o 
  -1   0  17     1930.40     2015.76    188.69 o 
   0   0  17      569.74      623.88     95.48 o 
   1   0  17     2774.87     2448.21    203.27 o 
   2   0  17      508.91      318.32    173.41 o 
   3   0  17     4589.81     4485.80    220.44 o 
   4   0  17      646.72      424.20    166.95 o 
   5   0  17     1536.37     1527.29    192.38 o 
   6   0  17        6.22       13.53    158.90 o 
   7   0  17     3335.05     3027.19    220.78 o 
  -7   1  17     1045.52     1047.33    118.45 o 
  -6   1  17      883.71      878.93    107.77 o 
  -5   1  17     2819.99     2910.97    167.40 o 
  -4   1  17     2550.22     2281.15    201.90 o 
  -3   1  17     3281.91     3460.95    145.44 o 
  -2   1  17     1208.46     1324.40    189.73 o 
  -1   1  17     2437.44     2554.39    197.67 o 
   0   1  17      341.43      186.50    168.05 o 
   1   1  17     1845.11     1815.48    105.49 o 
   2   1  17      361.18      409.43     81.99 o 
   3   1  17     5079.30     4957.98    215.14 o 
   4   1  17      690.18      662.40    168.11 o 
   5   1  17     1568.32     1433.30    186.81 o 
   6   1  17     1303.28     1170.58    185.74 o 
   7   1  17     1354.16     1350.41    195.65 o 
   8   1  17     2834.22     2841.01    220.95 o 
  -7   2  17     2900.75     2901.50    165.88 o 
  -6   2  17        0.08       87.87    169.37 o 
  -5   2  17     4165.36     4319.19    128.38 o 
  -4   2  17       50.89      124.20     97.42 o 
  -3   2  17     3366.98     3659.88    121.38 o 
  -2   2  17       36.76       51.92    104.29 o 
  -1   2  17     9854.75    10497.34    278.83 o 
   0   2  17     2242.85     2386.00    117.43 o 
   1   2  17     1883.88     1961.23    106.45 o 
   2   2  17     1171.06     1262.27     92.33 o 
   3   2  17     2815.35     2734.23     94.83 o 
   4   2  17     2137.54     1975.86    187.79 o 
   5   2  17       34.36       68.63    163.15 o 
   6   2  17     2909.54     2989.89    209.98 o 
   7   2  17       42.02       59.09    176.55 o 
   8   2  17     2849.51     2681.57    220.58 o 
  -6   3  17      606.42      558.21    102.97 o 
  -5   3  17      355.75      445.77     97.55 o 
  -4   3  17     3025.22     3199.46    117.56 o 
  -3   3  17     2171.44     2550.16    111.28 o 
  -2   3  17     1146.70     1143.22     99.69 o 
  -1   3  17      684.11      775.73    106.51 o 
   0   3  17     4111.37     3922.67    139.69 o 
   1   3  17        3.07       49.29     87.26 o 
   2   3  17     7484.37     7829.33    112.12 o 
   3   3  17      168.81      165.25     63.76 o 
   4   3  17     2996.85     2943.22    152.85 o 
   5   3  17      374.13      279.65    108.47 o 
   6   3  17     3057.55     2789.95    134.48 o 
   7   3  17      650.60      667.63    122.35 o 
   8   3  17     2999.50     2946.97    222.86 o 
   9   3  17     1704.95     1791.62    203.44 o 
  -6   4  17     1596.01     1763.85    208.57 o 
  -5   4  17       20.35       69.58     98.10 o 
  -4   4  17      523.62      545.49     93.09 o 
  -2   4  17     2495.50     2411.01    106.73 o 
  -1   4  17      413.79      425.55     89.18 o 
   0   4  17     3961.51     3613.94    153.41 o 
   1   4  17      975.94     1041.51     73.45 o 
   2   4  17     2156.97     2297.77     83.92 o 
   3   4  17     3152.14     2851.12     87.53 o 
   4   4  17     1667.61     1797.95    110.16 o 
   5   4  17     2328.79     2205.11    181.23 o 
   6   4  17      611.53      569.86    109.34 o 
   7   4  17     2404.38     2102.11    135.97 o 
   8   4  17      998.87      937.26    130.12 o 
   9   4  17     2699.75     2679.19    154.59 o 
  -5   5  17      624.70      959.32    194.73 o 
  -4   5  17      991.92     1092.29    121.42 o 
  -3   5  17      504.85      485.83     86.83 o 
  -2   5  17     2826.90     2829.92    105.62 o 
  -1   5  17      653.91      564.95     84.99 o 
   0   5  17     3274.52     3160.16     80.71 o 
   1   5  17     1273.05     1240.05     77.47 o 
   2   5  17     1151.02      922.23     76.36 o 
   3   5  17     3310.35     3313.31     91.30 o 
   4   5  17        2.84       76.40     63.78 o 
   5   5  17     3288.77     3555.96    136.41 o 
   6   5  17      174.17      111.62    106.94 o 
   7   5  17     3756.98     3458.93    152.11 o 
   8   5  17      110.82       99.06    119.07 o 
   9   5  17     1727.76     1871.16    150.60 o 
  -5   6  17     1241.71     1510.98    214.46 o 
  -4   6  17      318.25      528.63    186.39 o 
  -3   6  17     3677.97     3544.34    212.48 o 
  -2   6  17        8.94      158.89     91.45 o 
  -1   6  17     2883.72     2748.15    124.68 o 
   0   6  17       49.15       62.04     60.68 o 
   1   6  17     2062.55     2025.60     76.83 o 
   2   6  17      219.10      240.77     72.57 o 
   3   6  17     3930.44     4025.17     99.04 o 
   4   6  17      824.99      756.73     73.67 o 
   5   6  17      917.43      875.43    113.41 o 
   6   6  17      535.45      469.55    112.24 o 
   7   6  17     1312.83     1374.87    122.59 o 
   8   6  17      393.53      407.58    120.22 o 
   9   6  17      632.67      518.03    133.72 o 
  -4   7  17       83.56       65.38    184.87 o 
  -3   7  17     2099.93     2116.95    199.84 o 
  -2   7  17      149.21      144.92    162.54 o 
  -1   7  17     6634.66     6964.46    153.56 o 
   0   7  17      717.39      706.48     65.55 o 
   1   7  17     3122.03     3041.14     80.26 o 
   2   7  17     1400.35     1455.26     71.32 o 
   3   7  17     1101.09     1087.20     81.64 o 
   4   7  17     3101.84     3248.98    140.05 o 
   5   7  17      437.86      372.38    102.62 o 
   6   7  17     1965.19     1589.62    218.72 o 
   7   7  17      136.19      106.51    111.95 o 
   8   7  17     1759.88     1528.78    133.79 o 
   9   7  17      311.71      134.30    126.59 o 
  -3   8  17      469.05      652.73    194.35 o 
  -2   8  17     2044.52     2038.68    204.86 o 
  -1   8  17     1289.51     1141.33    173.51 o 
   0   8  17     1571.54     1596.67    172.67 o 
   1   8  17      411.53      463.06     97.62 o 
   2   8  17     3937.23     4143.78    109.11 o 
   3   8  17       27.68       15.64     77.59 o 
   4   8  17     3568.41     3288.11    101.73 o 
   5   8  17      450.57      491.37     79.91 o 
   6   8  17     2645.59     2695.68    134.22 o 
   7   8  17      231.81      301.12    116.73 o 
   8   8  17      990.02     1024.93    131.49 o 
   9   8  17     1132.35      946.28    198.42 o 
  -1   9  17        4.54       46.68    173.50 o 
   0   9  17     2100.30     2050.96    198.78 o 
   1   9  17      659.60      680.38    157.21 o 
   2   9  17     1961.27     1998.79    156.05 o 
   3   9  17      767.93      800.73     84.80 o 
   4   9  17     1527.53     1541.16     91.83 o 
   5   9  17     2592.14     2451.73     99.19 o 
   6   9  17      736.60      528.92    113.49 o 
   7   9  17     1701.77     1786.06    134.58 o 
   8   9  17      449.04      437.31    185.90 o 
   0  10  17      834.74     1047.01    197.84 o 
   1  10  17     1904.19     2292.91    192.51 o 
   2  10  17      591.70      489.23    158.88 o 
   3  10  17     2035.76     1865.64    173.98 o 
   4  10  17       54.17       83.81     84.41 o 
   5  10  17     1316.58     1333.61     94.39 o 
   6  10  17       23.23        0.00    109.92 o 
   7  10  17     1527.38     1621.93    206.51 o 
   3  11  17     2303.07     2411.91    193.06 o 
   4  11  17       46.92      136.23    146.23 o 
   5  11  17     1977.05     1876.43    129.55 o 
  -5  -5  18       22.98       40.98    144.77 o 
  -4  -5  18     2173.91     2072.71    154.59 o 
  -3  -5  18      303.73      341.57    116.02 o 
  -2  -5  18     1645.33     1707.52    231.20 o 
  -1  -5  18      276.74      471.08    212.63 o 
   0  -5  18     1091.61     1049.49    132.26 o 
   1  -5  18      260.29      259.73    116.39 o 
  -6  -4  18     1844.79     1578.25    194.00 o 
  -5  -4  18      887.38      739.71    170.33 o 
  -4  -4  18      356.73      421.66    149.40 o 
  -3  -4  18      994.41     1020.87    321.69 o 
  -2  -4  18      318.92      246.10    133.89 o 
  -1  -4  18     1231.76     1504.60    233.74 o 
   0  -4  18       15.53        6.17    115.25 o 
   1  -4  18     1975.43     2193.57    132.00 o 
   2  -4  18      137.91      166.91    114.53 o 
   3  -4  18     2124.40     2039.77    139.50 o 
  -6  -3  18      548.88      751.23    277.92 o 
  -5  -3  18     1145.24     1152.55    169.99 o 
  -4  -3  18       55.14       81.04    144.53 o 
  -3  -3  18     3515.11     3483.81    363.67 o 
  -2  -3  18        0.02       20.24    101.15 o 
  -1  -3  18     1770.71     1759.67    120.29 o 
   0  -3  18       14.34       56.90     92.22 o 
   1  -3  18     1457.91     1440.14    121.81 o 
   2  -3  18       82.24      107.45    107.71 o 
   3  -3  18     2766.98     2761.92    245.89 o 
   4  -3  18      787.46      803.72    124.21 o 
  -7  -2  18     1543.41     1877.82    156.91 o 
  -6  -2  18      103.88      245.71    133.29 o 
  -5  -2  18     2460.38     2590.29    195.88 o 
  -4  -2  18      192.13      180.49    140.59 o 
  -3  -2  18     1686.91     1909.35    126.25 o 
  -2  -2  18     3105.78     3241.61    154.98 o 
  -1  -2  18      637.90      633.04    107.13 o 
   0  -2  18     1950.07     1865.28     83.46 o 
   1  -2  18      309.67      318.67     98.81 o 
   2  -2  18     2259.59     2426.64    124.17 o 
   3  -2  18     1413.81     1014.81    120.14 o 
   4  -2  18     3166.21     3093.10    143.15 o 
   5  -2  18       19.74       18.85    149.31 o 
  -7  -1  18     1319.50     1958.40    155.52 o 
  -6  -1  18     2041.63     2236.66    155.64 o 
  -5  -1  18      670.28     1191.92    148.01 o 
  -4  -1  18     2324.28     2283.47    139.94 o 
  -3  -1  18      542.37      482.32    115.18 o 
  -2  -1  18     3182.06     3429.90    244.56 o 
  -1  -1  18       51.86       29.43     96.97 o 
   0  -1  18     4083.94     4467.82    133.98 o 
   1  -1  18      711.45      480.03    189.85 o 
   2  -1  18     5944.81     6039.63    152.35 o 
   3  -1  18      399.58      352.06    108.15 o 
   4  -1  18     1993.79     1972.44    129.20 o 
   5  -1  18      438.04      457.16    117.76 o 
   6  -1  18     1374.47     1313.78    136.06 o 
  -7   0  18       70.61      109.23    177.97 o 
  -6   0  18     1514.09     1456.76    149.75 o 
  -5   0  18       32.66      131.03    125.76 o 
  -4   0  18     2121.53     2275.20    152.06 o 
  -3   0  18       53.02       67.68    110.60 o 
  -2   0  18     2976.65     3144.72    187.21 o 
  -1   0  18     1517.96     1454.55    179.10 o 
   0   0  18     1696.41     1453.90    204.72 o 
   1   0  18      845.54      723.18    181.03 o 
   2   0  18     3239.95     3118.60    204.32 o 
   3   0  18     1402.40     1467.10    188.37 o 
   4   0  18     1164.85      984.07    188.98 o 
   5   0  18     1560.46     1401.25    200.03 o 
   6   0  18      222.18      160.61    182.85 o 
   7   0  18     1704.72     1783.13    213.51 o 
  -7   1  18       32.98       95.72    185.19 o 
  -6   1  18     1765.92     1673.67    119.40 o 
  -5   1  18     1478.57     1586.28    101.70 o 
  -4   1  18      540.95      653.99    108.94 o 
  -3   1  18      730.24     1018.61    192.70 o 
  -2   1  18      970.34     1137.91    193.81 o 
  -1   1  18     3648.68     4047.92    228.78 o 
   0   1  18       79.45        0.00    174.59 o 
   1   1  18     2922.92     3101.29    121.04 o 
   2   1  18      480.23      521.54     85.45 o 
   3   1  18     4254.66     4233.74    218.62 o 
   4   1  18        0.94      106.18    163.91 o 
   5   1  18     1884.05     2180.62    198.69 o 
   6   1  18      398.85      438.92    178.57 o 
   7   1  18     1296.14     1284.99    198.46 o 
  -6   2  18      914.25      945.75    112.69 o 
  -5   2  18     1927.68     2023.62    131.30 o 
  -4   2  18     2522.57     2843.60    121.96 o 
  -3   2  18     1446.89     1671.27    115.37 o 
  -2   2  18       67.39      130.46    114.85 o 
  -1   2  18     2542.80     2416.84    129.71 o 
   0   2  18      447.93      367.14    102.32 o 
   1   2  18     3729.69     3770.83    123.48 o 
   2   2  18      106.55       74.40     83.90 o 
   3   2  18     3883.63     4123.29    218.40 o 
   4   2  18      586.79      628.91    178.35 o 
   5   2  18      290.35      217.72    174.99 o 
   6   2  18     1526.48     1574.97    194.02 o 
   7   2  18     1207.33      928.38    184.84 o 
   8   2  18     1072.73     1099.14    204.91 o 
  -6   3  18       81.12       82.03    125.00 o 
  -5   3  18     1566.96     1692.15    115.21 o 
  -4   3  18     1291.11     1181.52    102.69 o 
  -3   3  18     4974.44     4954.33    131.66 o 
  -2   3  18       65.31       79.33     95.91 o 
  -1   3  18     7057.75     7001.87    189.13 o 
   0   3  18     3759.27     3542.32    119.46 o 
   1   3  18      855.53      885.00     74.46 o 
   2   3  18     1905.54     1782.64     80.05 o 
   3   3  18     1235.50     1342.42     75.99 o 
   4   3  18     2834.30     2671.20    129.96 o 
   5   3  18       80.65       13.60    107.19 o 
   6   3  18     2727.34     2784.86    140.73 o 
   7   3  18        0.17      100.93    170.13 o 
   8   3  18     1971.46     2058.83    220.35 o 
  -5   4  18      304.07      265.55     99.60 o 
  -4   4  18      499.81      435.95     98.29 o 
  -3   4  18       22.96        9.06     89.88 o 
  -2   4  18     2329.58     2362.02    109.85 o 
  -1   4  18      186.01       91.56     88.13 o 
   0   4  18     6294.45     6667.32    164.07 o 
   1   4  18        3.65       55.33     93.32 o 
   2   4  18     6486.68     6366.30    133.03 o 
   3   4  18       42.34      129.20     67.27 o 
   4   4  18     3074.83     2858.39    128.86 o 
   5   4  18      891.01      780.77    112.46 o 
   6   4  18     2188.40     2040.98    131.60 o 
   7   4  18      467.46      474.03    120.82 o 
   8   4  18     2390.08     2433.73    144.47 o 
  -5   5  18       30.28       24.65    185.36 o 
  -4   5  18     1912.62     1859.61    111.76 o 
  -3   5  18       70.81       85.85     86.37 o 
  -2   5  18     2873.01     2805.62    106.77 o 
  -1   5  18       60.34       77.48     84.92 o 
   0   5  18     3152.26     3203.19    108.46 o 
   1   5  18     1354.66     1466.39     79.93 o 
   2   5  18     2466.39     2645.91     89.37 o 
   3   5  18     2051.96     2131.74     84.21 o 
   4   5  18     1683.91     1597.71    115.66 o 
   5   5  18     4787.03     4654.34    148.84 o 
   6   5  18      521.16      537.27    118.83 o 
   7   5  18     2439.73     2244.62    144.84 o 
   8   5  18      491.35      365.04    126.04 o 
   9   5  18     1940.81     2126.48    155.11 o 
  -4   6  18      831.90      780.13    196.55 o 
  -3   6  18     1538.50     1559.87    194.60 o 
  -2   6  18     1131.79     1182.03    113.07 o 
  -1   6  18     1452.93     1595.68     93.68 o 
   0   6  18      692.06      754.09     85.09 o 
   1   6  18     2603.18     2510.10     80.62 o 
   2   6  18      172.54      177.77     73.72 o 
   3   6  18     2223.12     2334.43    101.51 o 
   4   6  18        0.99       42.62     80.62 o 
   5   6  18     1898.08     2104.26    128.52 o 
   6   6  18       51.44       24.31    110.03 o 
   7   6  18     2019.18     1930.71    135.91 o 
   8   6  18       22.31      114.74    182.49 o 
   9   6  18     1332.87     1344.11    149.11 o 
  -3   7  18     2299.62     2434.32    220.10 o 
  -2   7  18      159.93       93.71    170.77 o 
  -1   7  18     4794.35     5113.12    115.78 o 
   0   7  18      124.40      111.72     75.77 o 
   1   7  18     3358.71     3667.51     85.14 o 
   2   7  18      108.74       64.80     63.03 o 
   3   7  18     1718.11     1665.90     88.47 o 
   4   7  18      471.42      459.53     75.60 o 
   5   7  18     2170.25     2174.09    127.82 o 
   6   7  18      469.52      518.15    118.03 o 
   7   7  18      462.98      430.51    123.47 o 
   8   7  18     1358.06     1318.57    132.10 o 
  -2   8  18      310.35      172.00    165.76 o 
  -1   8  18     1803.35     1815.31    200.70 o 
   0   8  18      659.94      686.42    168.30 o 
   1   8  18     1800.94     1728.32     91.04 o 
   2   8  18     1389.76     1419.37     88.15 o 
   3   8  18     1237.95     1190.19     88.00 o 
   4   8  18     1855.72     1944.67     94.36 o 
   5   8  18      258.26      237.89    109.85 o 
   6   8  18     3617.75     3525.76    150.28 o 
   7   8  18      512.61      440.23    123.28 o 
   8   8  18      754.79      907.26    135.47 o 
  -1   9  18      239.92      235.25    171.63 o 
   0   9  18     2037.43     2021.13    193.29 o 
   1   9  18       22.65       30.82    163.08 o 
   2   9  18     2696.65     2772.07    128.04 o 
   3   9  18       47.00       44.45     99.00 o 
   4   9  18     1083.86     1272.77     93.14 o 
   5   9  18      435.12      443.23    113.42 o 
   6   9  18     1709.25     1785.61    136.06 o 
   7   9  18      208.56      169.68    130.79 o 
   1  10  18      863.54      714.84    181.33 o 
   2  10  18     1819.52     1784.52    195.73 o 
   3  10  18      349.85      318.07    110.34 o 
   4  10  18      720.78      727.83     91.52 o 
   5  10  18      896.47      840.20     92.52 o 
   6  10  18      495.56      504.11    120.99 o 
  -2  -5  19     2645.50     2925.77    267.73 o 
  -4  -4  19     1373.88     1339.68    137.30 o 
  -3  -4  19      393.81      564.94    151.21 o 
  -2  -4  19     2138.41     2642.69    236.80 o 
  -1  -4  19      640.41      546.82    210.85 o 
   0  -4  19      732.47      637.42    219.37 o 
   1  -4  19      970.34     1039.77    123.72 o 
   2  -4  19      603.16      505.45    122.23 o 
  -5  -3  19     1262.11     1381.03    178.86 o 
  -4  -3  19      229.69      313.06    121.22 o 
  -3  -3  19      513.21      579.29    173.93 o 
  -2  -3  19      920.45      968.54    123.57 o 
  -1  -3  19     1060.99     1267.13    229.99 o 
   1  -3  19     1714.71     1588.84    119.55 o 
   2  -3  19      102.89        0.00    107.94 o 
   3  -3  19     2281.94     2407.49    138.85 o 
  -6  -2  19      102.89      267.12    143.28 o 
  -5  -2  19     2568.26     2417.04    188.88 o 
  -4  -2  19      101.46       98.37    117.27 o 
  -3  -2  19     2199.33     2579.40    136.35 o 
  -2  -2  19       89.67      118.25    108.10 o 
  -1  -2  19     1898.64     1994.41    188.27 o 
   0  -2  19       54.29       30.56    195.62 o 
   1  -2  19     1205.35     1255.35    113.65 o 
   2  -2  19      894.35      994.16    153.83 o 
   3  -2  19     2386.28     2708.38    138.98 o 
   4  -2  19     1227.76     1226.58    125.72 o 
  -6  -1  19      384.68      241.18    142.41 o 
  -5  -1  19     2041.34     2225.75    157.88 o 
  -4  -1  19      544.82      747.93    180.81 o 
  -3  -1  19     1313.10     1269.06    128.08 o 
  -2  -1  19     1164.92     1190.79    125.22 o 
  -1  -1  19     2592.00     2624.63    130.37 o 
   0  -1  19     6218.89     6724.76    290.10 o 
   1  -1  19      366.38      298.04    192.83 o 
   2  -1  19     2491.96     2461.18    208.27 o 
   3  -1  19      145.50      124.36    105.60 o 
   4  -1  19     1651.35     1702.84    127.81 o 
   5  -1  19        5.37        0.00    176.89 o 
  -6   0  19     2053.04     2294.99    198.28 o 
  -5   0  19      398.88      496.41    115.99 o 
  -4   0  19     1155.37     1327.53    127.13 o 
  -3   0  19      573.30      573.67    116.60 o 
  -2   0  19     1263.49     1396.90    124.04 o 
  -1   0  19      151.00      123.80    189.95 o 
   0   0  19     3614.32     3819.01    241.62 o 
   2   0  19     7044.19     7585.41    273.80 o 
   3   0  19      265.04      314.53    188.82 o 
   4   0  19     2022.14     1829.20    210.73 o 
   5   0  19      946.65      834.40    199.09 o 
   6   0  19      987.68      921.99    200.21 o 
  -6   1  19     2902.14     3178.79    137.22 o 
  -5   1  19      337.49      414.98    114.28 o 
  -4   1  19     4591.73     5161.70    172.76 o 
  -3   1  19      171.41       88.74    184.34 o 
  -2   1  19      592.80      851.23    192.40 o 
   0   1  19     1550.22     1596.28    117.81 o 
   1   1  19     1460.40     1468.44    108.16 o 
   2   1  19     2108.24     2387.05    206.53 o 
   3   1  19     2037.77     2228.24    208.85 o 
   4   1  19      357.79      336.34    182.52 o 
   5   1  19     2553.64     2575.78    209.33 o 
   6   1  19      164.88       54.65    170.14 o 
   7   1  19     1085.68     1065.01    203.34 o 
  -6   2  19     1141.96     1190.25    120.48 o 
  -5   2  19      946.54     1150.90    112.90 o 
  -4   2  19      493.83      644.44    119.36 o 
  -3   2  19      864.26      997.79    157.45 o 
  -2   2  19     1297.70     1246.07    127.70 o 
  -1   2  19     2919.46     2862.13    134.12 o 
   0   2  19       86.23       61.22    103.81 o 
   1   2  19     2797.73     2994.09    121.68 o 
   2   2  19      167.16      116.94     89.58 o 
   3   2  19     2377.60     2374.17    196.77 o 
   4   2  19       92.39       78.53    174.49 o 
   5   2  19      759.48      774.64    183.61 o 
   6   2  19      695.75      701.52    184.61 o 
   7   2  19     2359.68     2260.50    225.23 o 
  -5   3  19     1721.18     1695.78    158.55 o 
  -4   3  19      134.10      204.56    105.60 o 
  -3   3  19     2558.14     2479.78    119.02 o 
  -2   3  19      211.73      108.00     96.39 o 
  -1   3  19     1416.13     1632.08    123.52 o 
   0   3  19      509.73      503.43    108.15 o 
   1   3  19     3674.53     3934.47    130.59 o 
   2   3  19      285.12      311.30     89.77 o 
   3   3  19     2061.22     2076.92    160.59 o 
   4   3  19     1546.10     1500.46    189.47 o 
   5   3  19      450.28      328.12    178.92 o 
   6   3  19      822.43      707.76    184.12 o 
   7   3  19      105.52        0.00    189.77 o 
   8   3  19      886.09      965.18    193.68 o 
  -5   4  19     1776.44     1980.07    118.59 o 
  -4   4  19      750.83      796.96    107.72 o 
  -3   4  19     1447.23     1479.18    109.25 o 
  -2   4  19      136.84      106.51     95.59 o 
  -1   4  19     1994.85     1989.32    129.06 o 
   0   4  19     1275.81     1529.21    119.99 o 
   1   4  19      417.95      390.62     72.88 o 
   2   4  19     3066.01     3472.16    107.20 o 
   3   4  19      767.17      741.04    104.18 o 
   4   4  19     2758.58     2775.50    133.13 o 
   5   4  19       16.02       35.96    173.32 o 
   6   4  19     2459.80     2322.86    138.77 o 
   7   4  19        1.03       20.90    167.16 o 
   8   4  19     2223.19     2099.37    152.82 o 
  -4   5  19     1418.24     1292.37    139.77 o 
  -3   5  19      145.15       98.86     92.63 o 
  -2   5  19     2933.85     3118.88    115.01 o 
  -1   5  19      551.94      740.23     91.58 o 
   0   5  19     2649.89     2650.54    108.46 o 
   1   5  19        0.84       20.01    148.58 o 
   2   5  19     3901.44     3935.16    100.15 o 
   3   5  19      348.68      348.66     72.75 o 
   4   5  19     3766.64     3767.70    136.04 o 
   5   5  19     2064.60     1943.29    128.11 o 
   6   5  19     1888.18     1546.47    131.11 o 
   7   5  19      650.03      652.66    127.15 o 
   8   5  19     1581.12     1618.94    144.42 o 
  -3   6  19      325.24      106.14    174.58 o 
  -2   6  19     2258.76     2280.76    109.10 o 
  -1   6  19       62.78       31.33     83.11 o 
   0   6  19     2389.65     2504.82    101.40 o 
   1   6  19     1249.43     1203.49     91.25 o 
   2   6  19     1583.48     1707.49     87.86 o 
   3   6  19     1507.86     1380.87     84.60 o 
   4   6  19     1156.61     1029.95    110.93 o 
   5   6  19     2813.27     2558.95    132.21 o 
   6   6  19      219.91      221.12    115.69 o 
   7   6  19     2338.54     2265.72    142.54 o 
   8   6  19      109.42       40.15    124.81 o 
  -2   7  19     1228.67     1433.79    193.40 o 
  -1   7  19     2754.44     2715.88    133.81 o 
   0   7  19      107.34      104.28     80.42 o 
   1   7  19     1476.93     1293.99    116.77 o 
   2   7  19      225.05      150.12     77.76 o 
   3   7  19     2072.14     2156.42     93.68 o 
   4   7  19       26.62       62.27    105.29 o 
   5   7  19     4195.71     4122.54    215.52 o 
   6   7  19       80.71       38.22    169.63 o 
   7   7  19      389.94      537.60    128.32 o 
   8   7  19      764.32      772.99    129.96 o 
  -1   8  19     2853.92     2641.13    210.33 o 
   0   8  19        7.57       63.64    157.28 o 
   1   8  19     4126.81     3957.01    138.03 o 
   2   8  19      317.41      286.87     82.27 o 
   3   8  19     1371.83     1352.28     91.13 o 
   4   8  19     1269.86     1172.04     88.80 o 
   5   8  19     2450.83     2517.24    137.77 o 
   6   8  19     2077.85     1819.80    138.22 o 
   7   8  19     2726.85     2849.43    148.70 o 
   0   9  19      934.78      841.98    186.60 o 
   1   9  19      519.63      446.39    159.69 o 
   2   9  19     1143.58     1163.26    115.77 o 
   3   9  19      941.49      845.23     90.22 o 
   4   9  19      917.63      925.04     92.17 o 
   5   9  19       37.86       52.15    112.07 o 
   6   9  19     1878.34     1715.82    134.44 o 
   4  10  19     1315.29     1253.03     98.10 o 
  -4  -3  20      696.57      856.81    155.68 o 
  -3  -3  20      414.69      306.29    123.06 o 
  -2  -3  20     1700.49     1615.07    243.30 o 
  -1  -3  20      737.22      878.84    229.37 o 
   0  -3  20       78.25       12.35    211.49 o 
   1  -3  20     1723.82     1480.68    217.03 o 
   2  -3  20      800.44      816.15    123.09 o 
  -5  -2  20      512.05      567.51    130.30 o 
  -4  -2  20      503.22      566.72    154.34 o 
  -3  -2  20      785.70      745.71    122.58 o 
  -2  -2  20      811.65      698.46    120.49 o 
  -1  -2  20     3753.60     4190.53    273.04 o 
   0  -2  20      265.75      115.06    217.45 o 
   1  -2  20     1097.15     1066.82    206.46 o 
   2  -2  20      156.23       64.97    108.78 o 
   3  -2  20     2156.78     2194.97    140.09 o 
  -5  -1  20     1802.98     2110.23    136.01 o 
  -4  -1  20       41.29      110.48    124.12 o 
  -3  -1  20     1304.43     1451.87    136.77 o 
  -2  -1  20        3.50        0.00    195.87 o 
  -1  -1  20     3444.87     3757.84    147.52 o 
   0  -1  20     2629.52     2567.25    228.49 o 
   1  -1  20     1498.15     1414.01    219.48 o 
   2  -1  20      357.12      259.45    192.22 o 
   3  -1  20     1027.06     1014.48    210.18 o 
   4  -1  20     1445.24     1394.84    215.32 o 
  -5   0  20     1424.45     1581.82    126.84 o 
  -4   0  20      804.25      837.58    118.96 o 
  -3   0  20     1057.85     1154.15    136.20 o 
  -2   0  20      482.23      302.92    116.58 o 
  -1   0  20     2090.49     2108.66    227.21 o 
   0   0  20     3865.26     4018.98    250.82 o 
   1   0  20      878.19      790.97    192.05 o 
   2   0  20     4113.99     4276.50    250.37 o 
   3   0  20       14.83       67.74    176.72 o 
   4   0  20     2320.03     2117.74    217.71 o 
   5   0  20       81.68      132.73    192.01 o 
  -5   1  20       83.43      173.51    112.76 o 
  -4   1  20      895.79      841.58    117.65 o 
  -3   1  20      300.81      261.15    121.11 o 
  -2   1  20     1113.05     1000.56    128.94 o 
  -1   1  20      150.06       46.19    111.57 o 
   0   1  20     4776.67     4954.51    202.22 o 
   1   1  20      164.70      104.43     95.85 o 
   2   1  20     2852.41     2948.46    227.23 o 
   3   1  20       55.32       91.95    173.85 o 
   4   1  20     2072.85     2166.62    219.70 o 
   5   1  20     1559.77     1282.20    198.41 o 
   6   1  20     1071.90     1110.41    200.91 o 
  -5   2  20        1.46       31.70    128.03 o 
  -4   2  20     3984.19     4069.37    139.25 o 
  -3   2  20      187.52      228.94    107.51 o 
  -2   2  20     1664.94     1562.01    130.96 o 
  -1   2  20     1093.71     1299.90    121.37 o 
   0   2  20     2014.05     1925.07    128.24 o 
   1   2  20     1715.36     1789.47    118.07 o 
   2   2  20     1233.95     1424.55    195.20 o 
   3   2  20     1383.54     1491.59    198.17 o 
   4   2  20      116.01      191.16    182.53 o 
   5   2  20     1705.13     1277.82    193.71 o 
  -4   3  20      354.27      386.85    105.37 o 
  -3   3  20     1701.46     1891.30    118.78 o 
  -2   3  20     1316.22     1403.14    116.46 o 
  -1   3  20     2561.41     2785.48    201.50 o 
   0   3  20       89.43      126.59    106.01 o 
   1   3  20     5643.50     5978.64    153.90 o 
   2   3  20       42.17      134.26    176.09 o 
   3   3  20     1179.55     1680.20    188.42 o 
   4   3  20      306.11      422.94    180.41 o 
   5   3  20     1665.04     1690.18    210.04 o 
   6   3  20      282.73      374.61    180.96 o 
   7   3  20      793.58      660.35    196.33 o 
  -4   4  20       30.09       25.13    100.92 o 
  -3   4  20     1830.90     1966.20    114.48 o 
  -2   4  20       14.31       79.72    120.62 o 
  -1   4  20     1358.62     1390.28    106.93 o 
   0   4  20      602.36      473.18    111.30 o 
   1   4  20     1462.79     1469.23    117.74 o 
   2   4  20     1008.73     1029.67     80.51 o 
   3   4  20     1078.29      997.45    110.05 o 
   4   4  20     1441.95     1404.12    120.69 o 
   5   4  20      513.11      424.45    116.48 o 
   6   4  20     1820.63     2044.15    144.73 o 
   7   4  20      343.12      245.99    127.42 o 
  -3   5  20      528.63      510.00    100.66 o 
  -2   5  20     1158.92     1136.19    105.78 o 
  -1   5  20     1335.18     1178.59    101.18 o 
   0   5  20     1354.64     1412.13    100.79 o 
   1   5  20      481.89      539.73    105.81 o 
   2   5  20     1976.14     2035.36     90.28 o 
   3   5  20        3.66       53.80    123.22 o 
   4   5  20     2183.95     2154.57    129.24 o 
   6   5  20     2041.14     1968.04    139.30 o 
   7   5  20       38.69       88.89    183.18 o 
  -2   6  20     1718.50     1701.19    106.73 o 
  -1   6  20       34.07       16.15     86.64 o 
   0   6  20     2532.00     2489.94    105.92 o 
   1   6  20      222.36      268.58     87.25 o 
   2   6  20     1661.60     1627.43    115.18 o 
   3   6  20      591.99      610.98    103.38 o 
   4   6  20     2600.55     2575.98    131.40 o 
   5   6  20     1991.90     1692.73    130.12 o 
   6   6  20     1315.60     1087.18    131.52 o 
   7   6  20     1323.01     1241.07    140.24 o 
  -1   7  20     1038.43     1153.57    120.11 o 
   0   7  20      694.37      769.40    115.43 o 
   1   7  20      544.24      568.93    111.95 o 
   2   7  20      807.40      766.68    107.17 o 
   3   7  20      959.96      927.77     86.16 o 
   4   7  20      429.47      426.91    111.03 o 
   5   7  20     1789.70     1923.12    134.99 o 
   6   7  20      831.03      815.55    186.16 o 
   7   7  20      321.19      344.82    127.37 o 
   0   8  20      122.53      189.12    156.93 o 
   1   8  20     4121.03     4533.66    148.70 o 
   2   8  20       18.69        0.00    149.10 o 
   3   8  20      766.95      766.22     88.03 o 
   4   8  20       78.46       49.24    107.48 o 
   5   8  20     3986.50     3960.74    153.98 o 
   6   8  20      139.65       68.36    117.34 o 
   2   9  20      482.44      495.65    157.11 o 
   3   9  20     2367.09     2290.54    103.46 o 
   4   9  20      681.88      732.47    116.75 o 
   5   9  20      642.87      690.78    120.80 o 
  -3  -2  21      754.01      785.20    133.45 o 
  -2  -2  21     1284.32     1340.03    226.58 o 
  -1  -2  21     1154.05     1183.94    233.80 o 
   0  -2  21      762.71      565.95    214.87 o 
   1  -2  21      416.18      201.92    195.14 o 
  -3  -1  21      731.50      910.83    132.57 o 
  -2  -1  21       10.98       36.53    120.68 o 
  -1  -1  21     3081.27     3467.15    258.24 o 
   0  -1  21      131.68      226.03    202.26 o 
   1  -1  21     2837.91     3142.48    247.75 o 
   2  -1  21        5.27        0.00    202.38 o 
   3  -1  21     1799.69     1695.67    214.76 o 
  -4   0  21      292.63      287.57    117.96 o 
  -3   0  21     1011.88     1071.09    221.91 o 
  -2   0  21      152.35      122.96    211.00 o 
  -1   0  21     1581.55     1674.10    217.92 o 
   0   0  21     2594.36     2663.52    235.08 o 
   1   0  21     1297.56     1384.34    208.23 o 
   2   0  21     1884.39     2131.04    221.94 o 
   3   0  21      293.74      339.32    202.84 o 
   4   0  21     1726.62     1585.17    210.98 o 
  -4   1  21      677.43      876.43    125.30 o 
  -3   1  21      741.28      762.24    132.65 o 
  -2   1  21     1203.48     1338.27    133.45 o 
  -1   1  21      222.11      113.05    117.75 o 
   0   1  21     3462.09     3538.96    143.21 o 
   1   1  21      497.96      476.75    185.87 o 
   2   1  21     1977.19     2391.91    218.26 o 
   3   1  21      255.72      117.17    194.00 o 
   4   1  21     3928.91     3986.09    245.36 o 
   5   1  21      130.47      109.55    193.37 o 
  -4   2  21     1873.79     1979.76    129.02 o 
  -3   2  21        0.39      106.79    153.09 o 
  -2   2  21     1207.88     1403.34    137.67 o 
  -1   2  21       41.63       45.10    135.22 o 
   0   2  21     3306.02     3287.10    163.39 o 
   1   2  21       86.43      223.74    190.98 o 
   2   2  21     1867.45     2244.99    220.89 o 
   3   2  21      184.43      191.12    189.82 o 
   4   2  21     1008.20      898.88    196.10 o 
   5   2  21     1591.67     1416.11    205.88 o 
  -3   3  21      347.75      413.38    106.82 o 
  -2   3  21     2156.69     2210.11    124.85 o 
  -1   3  21     1851.64     1701.90    133.32 o 
   0   3  21     1360.89     1450.46    123.69 o 
   1   3  21     2714.83     2858.07    133.12 o 
   2   3  21     1824.89     2086.58    210.97 o 
   3   3  21      561.70      642.12    189.44 o 
   4   3  21      367.44      224.03    187.19 o 
   5   3  21     2215.77     2435.57    231.11 o 
   6   3  21        0.39        0.00    196.27 o 
  -3   4  21     3028.58     2821.64    127.85 o 
  -2   4  21      726.72      721.77    106.85 o 
  -1   4  21     1563.77     1475.43    114.64 o 
   0   4  21       14.63       30.46    109.13 o 
   1   4  21     2426.78     2408.05    156.15 o 
   2   4  21      157.39      146.91    180.74 o 
   3   4  21     2029.06     1992.88    124.65 o 
   4   4  21       36.80       34.04    173.15 o 
   5   4  21     2298.36     2340.38    143.45 o 
   6   4  21      375.15      336.04    186.82 o 
  -2   5  21      525.11      528.91     99.71 o 
  -1   5  21     2432.47     2461.82    117.81 o 
   0   5  21      181.89      262.74     98.64 o 
   1   5  21     1354.09     1288.09    117.86 o 
   2   5  21      409.98      422.12    170.70 o 
   3   5  21      571.17      632.83    109.52 o 
   4   5  21      961.63     1021.36    121.18 o 
   5   5  21      967.63      894.27    125.25 o 
   6   5  21     1337.14     1266.58    132.22 o 
  -1   6  21      287.26      251.50     93.59 o 
   0   6  21     1294.42     1460.98    102.10 o 
   1   6  21      124.43      137.85     89.12 o 
   2   6  21     1822.53     1741.30    119.19 o 
   3   6  21       27.94       37.72    165.08 o 
   4   6  21     3718.20     3992.02    146.50 o 
   5   6  21       49.62       41.46    117.73 o 
   6   6  21     2017.96     1978.01    141.77 o 
   0   7  21     1093.00     1148.81    124.98 o 
   1   7  21       74.14       32.70    151.16 o 
   2   7  21      851.72      980.80    112.42 o 
   3   7  21      272.36      254.98    165.88 o 
   4   7  21     1739.43     1759.46    131.46 o 
   5   7  21      285.78      336.40    118.72 o 
   2   8  21      115.20      127.62    103.80 o 
   3   8  21      440.88      425.08    167.56 o 
   4   8  21      362.71      370.77    114.92 o 
  -1  -1  22     1228.89     1577.45    242.71 o 
   0  -1  22      764.03      664.52    228.92 o 
  -2   0  22       34.53        0.00    202.03 o 
  -1   0  22     1851.27     1805.53    238.42 o 
   0   0  22      112.30      166.65    198.31 o 
   1   0  22     1396.78     1697.41    217.99 o 
   2   0  22      571.18      505.19    195.38 o 
  -2   1  22      712.85      696.28    136.14 o 
  -1   1  22      935.83     1060.51    129.44 o 
   0   1  22     1155.21     1332.25    213.18 o 
   1   1  22     2205.25     2128.11    222.75 o 
   2   1  22     1005.98     1004.65    211.04 o 
   3   1  22      348.05      202.71    187.33 o 
  -2   2  22      633.05      696.52    131.03 o 
  -1   2  22      135.85      180.86    116.67 o 
   0   2  22     2008.03     2324.59    237.93 o 
   1   2  22      156.52      198.21    193.61 o 
   2   2  22     1289.30     1436.13    205.37 o 
   3   2  22        1.57       89.62    183.19 o 
   4   2  22     2118.48     1979.10    217.67 o 
  -2   3  22     2053.99     2011.85    124.75 o 
  -1   3  22      272.83      278.94    119.76 o 
   0   3  22     1829.99     2043.92    135.62 o 
   1   3  22      291.29      248.21    182.68 o 
   2   3  22     1431.39     1702.74    211.44 o 
   3   3  22      197.65      148.15    192.79 o 
   4   3  22      942.38     1238.75    213.30 o 
  -1   4  22     1125.38     1301.47    112.42 o 
   0   4  22      714.61      571.57    114.50 o 
   1   4  22     1658.68     1959.40    212.43 o 
   3   4  22     1671.64     1612.14    215.76 o 
   4   4  22      147.23       95.41    184.62 o 
   5   4  22     2311.70     2207.87    219.81 o 
  -1   5  22     2798.03     3194.32    126.28 o 
   0   5  22       79.63       91.63     97.98 o 
   1   5  22     1827.39     1943.44    129.35 o 
   2   5  22       77.23       92.13    176.28 o 
   3   5  22     1298.59     1318.83    192.38 o 
   4   5  22      254.65      234.21    117.53 o 
   5   5  22     1311.35     1320.18    133.90 o 
   0   6  22      285.04      276.32     98.07 o 
   1   6  22      922.14     1081.93    102.90 o 
   2   6  22      874.66     1037.87    193.21 o 
   3   6  22      562.11      654.70    185.31 o 
   4   6  22     2075.56     2015.97    131.80 o 
   1   2  23      702.91      742.42    203.62 o 
   1   3  23       59.28       37.52    185.43 o 
   2   3  23     1040.07     1205.94    218.33 o 
   2   4  23      603.25      534.69    201.88 o 
                                                 
